# Supplementary material for: 25-hydroxyvitamin D, influenza vaccine response and healthcare encounters among a young adult population
Source: PLoS One. 2018 Feb 9;13(2):e0192479. doi: 10.1371/journal.pone.0192479 (PMC5806853; doi:10.1371/journal.pone.0192479)
Supplement: S1 File — (XLSX) [file pone.0192479.s001.xlsx]

## Sheet: Data and Interpretations
Plate	Serum ID	Date Tested	Abs Data (ave)	Interpreted Value	ELISA QC [actual (target) ng/ml]			% error in controls	Average Error	Notes
1	S728008675	2014-05-05	1.59	7.8	Blank	2.87	0			Slight inconsistency in curve at between standard 2 and 3
1	S827660469	2014-05-05	1.63	5.2	STD1	2.183	0
1	S553425842	2014-05-05	1.43933	13.8	STD2	1.64867	4
1	S611905484	2014-05-05	1.717	3.5	STD3	1.55533	10					Average error
1	S243601699	2014-05-05	1.204	21.5	STD4	1.09633	25				CTRL1	0.0223325
1	S177371664	2014-05-05	1.60933	6.6	STD5	0.739333	60				CTRL2	0.0937445
1	S881348357	2014-05-05	1.72333	3.4	STD6	0.484667	120
1	S508945349	2014-05-05	1.58367	8.2	CTRL1	1.40767	14.8 (15.5)	0.0451613	0.0453597
1	S685648518	2014-05-05	1.08333	26.3	CTRL 2	0.883	45.9 (43.9)	-0.0455581
1	S816208992	2014-05-05	1.07633	27
1	S346662794	2014-05-05	1.13867	23.6
1	S710749147	2014-05-05	1.25	20
1	S779183682	2014-05-05	1.49	12.1
1	S628611159	2014-05-05	1.27633	19.1
1	S650937715	2014-05-05	1.386	15.5
1	S952453423	2014-05-05	1.146	23.4
1	S679807751	2014-05-05	0.835	50.6
1	S734329653	2014-05-05	1.097	25
1	S979968114	2014-05-05	1.176	22.4
1	S112413299	2014-05-05	1.327	17.5
1	S528561107	2014-05-05	1.21167	21.2
1	S161693670	2014-05-05	1.21467	21.1
1	S462258306	2014-05-05	1.186	22.1
2	S018487479	2014-05-09	1.353	11.6	Blank	2.95267				Low Standard Values
2	S252830278	2014-05-09	1.56533	6.9	STD1	2.17233
2	S007518884	2014-05-09	1.13233	20.5	STD2	1.721
2	S769589151	2014-05-09	1.45867	8.8	STD3	1.394
2	S011921827	2014-05-09	1.60233	6.2	STD4	1.018
2	S694301602	2014-05-09	1.41733	9.6	STD5	0.593333
2	S630567391	2014-05-09	1.56633	6.8	STD6	0.396333
2	S600536893	2014-05-09	1.09133	22.1	CTRL1	1.225	16.7 (15.5) ng/ml	-0.0774194	0.0899625
2	S462268098	2014-05-09	1.00867	25.4	CTRL 2	0.843	39.4 (43.9) ng/ml	0.102506
2	S837886706	2014-05-09	1.12733	14.9
2	S310818776	2014-05-09	1.31533	13.2
2	S881418193	2014-05-09	0.874	36.9
2	S394968254	2014-05-09	0.966333	29.3
2	S341715655	2014-05-09	1.502	8
2	S430958413	2014-05-09	1.081	22.5
2	S339193423	2014-05-09	1.05533	23.5
2	S470506146	2014-05-09	1.15633	19.5
2	S098965708	2014-05-09	1.287	14.3
2	S295721149	2014-05-09	1.14233	20.1
2	S631346712	2014-05-09	1.03	24.5
2	S359245285	2014-05-09	1.12667	20.7
2	S244238118	2014-05-09	1.245	15.9
2	S648291728	2014-05-09	1.11533	21.1
3	S174116428	2014-05-14	1.429	21.6	Blank	2.80633
3	S027171071	2014-05-14	1.724	11.2	STD1	2.35067
3	S302289145	2014-05-14	1.65067	13.8	STD2	2.03533
3	S973189996	2014-05-14	1.567	16.8	STD3	1.75933
3	S933321638	2014-05-14	1.28233	29.2	STD4	1.33267
3	S646808934	2014-05-14	1.68767	12.5	STD5	0.907
3	S282691097	2014-05-14	1.45267	20.8	STD6	0.656
3	S095046000	2014-05-14	1.44333	21.1	CTRL1	1.63167	14.5 (15.4) ng/ml	0.0645161	0.0675656
3	S368313771	2014-05-14	1.21833	34.4	CTRL 2	1.13967	40.8 (41.6) ng/ml	0.070615
3	S776399908	2014-05-14	1.004	52
3	S152486227	2014-05-14	1.58967	16
3	S458888105	2014-05-14	1.60633	15.4
3	S606594703	2014-05-14	1.20933	35.2
3	S917859595	2014-05-14	1.34667	24.5
3	S838065222	2014-05-14	1.32867	25.3
3	S491721091	2014-05-14	1.618	15
3	S160569270	2014-05-14	1.19167	29.9
3	S677454602	2014-05-14	1.45333	20.8
3	S105218402	2014-05-14	1.67267	13
3	S779154419	2014-05-14	1.60767	15.3
3	S953443630	2014-05-14	1.49567	19.3
3	S673434310	2014-05-14	1.417	22
3	S357640980	2014-05-14	1.505	18.9
4	S929426243	2014-05-19	1.887	19.7	Blank	3.57867
4	S634177825	2014-05-19	1.73433	23.2	STD1	3.19233
4	S266417095	2014-05-19	2.02433	16.6	STD2	2.718
4	S855031047	2014-05-19	2.02	16.7	STD3	2.31333
4	S489727966	2014-05-19	2.002	17.1	STD4	1.65633
4	S505774674	2014-05-19	2.00333	17.1	STD5	1.10367
4	S070843058	2014-05-19	2.066	15.6	STD6	0.789333				High Standard Values
4	S342162131	2014-05-19	2.22933	11.9	CTRL1	2.15467	13.6 (15.4) ng/ml	0.122581	0.161518
4	S503249377	2014-05-19	1.92733	18.8	CTRL 2	1.49667	35.1 (41.6) ng/ml	0.200456
4	S752903574	2014-05-19	1.61567	27.6
4	S323107651	2014-05-19	1.69967	24
4	S311699929	2014-05-19	1.71833	23.6
4	S313451632	2014-05-19	1.96567	17.9
4	S597949670	2014-05-19	1.616	27.6
4	S211516671	2014-05-19	1.62133	27.2
4	S338704165	2014-05-19	1.666	24.8
4	S259665885	2014-05-19	1.883	19.8
4	S286319108	2014-05-19	1.54667	31.9
4	S262370414	2014-05-19	1.486	35.8
4	S573085202	2014-05-19	1.769	22.4
4	S366282007	2014-05-19	1.139	57.8
4	S233395417	2014-05-19	1.16133	56.4
4	S805017994	2014-05-19	1.53633	32.6
5	S824509297	2014-06-11	1.917	8.7	Blank	3.144
5	S362901876	2014-06-11	1.365	24	STD1	2.529
5	S737662807	2014-06-11	1.339	24.8	STD2	2.262
5	S835151553	2014-06-11	1.698	13.7	STD3	1.818
5	S637613296	2014-06-11	1.622	16.1	STD4	1.334
5	S106890307	2014-06-11	1.521	19.2	STD5	0.864
5	S527965005	2014-06-11	1.561	18	STD6	0.609
5	S355681539	2014-06-11	1.72	13	CTRL1	1.637	15.6 (15.4) ng/ml	-0.00645161	0.046506
5	S816842906	2014-06-11	1.282	28.9	CTRL 2	1.132	40.1 (41.6) ng/ml	0.0865604
5	S673531130	2014-06-11	0.981	51.3
5	S958647789	2014-06-11	1.348	24.6
5	S552908581	2014-06-11	1.32	26
5	S285133297	2014-06-11	1.058	45.6
5	S352058676	2014-06-11	1.535	18.8
5	S386903957	2014-06-11	1.498	19.9
5	S431469004	2014-06-11	1.853	9.5
5	S620216111	2014-06-11	1.236	32.3
5	S213198215	2014-06-11	1.585	17.2
5	S373914316	2014-06-11	1.355	24.3
5	S971112458	2014-06-11	1.268	29.9
5	S440511510	2014-06-11	1.06	45.4
5	S065753962	2014-06-11	1.057	45.6
5	S568794620	2014-06-11	1.514	19.4
6	S478456537	2014-06-12	1.235	24.9	Blank	2.828
6	S125933845	2014-06-12	1.668	10.8	STD1	2.254
6	S596107422	2014-06-12	1.607	12.8	STD2	1.919
6	S428585385	2014-06-12	1.369	20.5	STD3	1.692
6	S490188244	2014-06-12	1.025	42.8	STD4	1.232
6	S905829952	2014-06-12	1.599	13	STD5	0.825
6	S101109496	2014-06-12	1.666	10.8	STD6	0.574
6	S409953357	2014-06-12	1.404	19.4	CTRL1	1.59	13.3(15.4) ng/ml	0.141935	0.0857741
6	S359919677	2014-06-12	1.038	41.7	CTRL 2	1.027	42.6 (41.6) ng/ml	0.0296128
6	S710328538	2014-06-12	1.366	20.6
6	S740208835	2014-06-12	1.559	14.3
6	S896298105	2014-06-12	1.452	17.8
6	S484130359	2014-06-12	1.216	26.4
6	S640981701	2014-06-12	1.21	26.9
6	S958566657	2014-06-12	1.396	19.7
6	S207941562	2014-06-12	1.275	23.6
6	S652867767	2014-06-12	1.192	26.3
6	S950064524	2014-06-12	1.55	14.6
6	S828514109	2014-06-12	1.304	22.7
6	S043975550	2014-06-12	1.434	18.4
6	S684109790	2014-06-12	0.933	50.7
6	S421454017	2014-06-12	1.069	39
6	S261267340	2014-06-12	1.357	20.9
7	S304880898	2014-06-16	1.428	21.6	Blank	2.866
7	S153665091	2014-06-16	1.68	15	STD1	2.582
7	S054674119	2014-06-16	1.325	24.3	STD2	2.17
7	S925336434	2014-06-16	1.407	22.2	STD3	1.869
7	S821100466	2014-06-16	1.957	8.2	STD4	1.3
7	S754279760	2014-06-16	0.85	67.8	STD5	0.887
7	S493806915	2014-06-16	1.455	20.9	STD6	0.602
7	S121828772	2014-06-16	1.227	31.2	CTRL1	1.604	16.9 (15.4) ng/ml	-0.0903226	0.131722
7	S728621989	2014-06-16	1.184	34.8	CTRL 2	1.167	36.3 (41.6) ng/ml	0.173121
7	S294741710	2014-06-16	1.519	19.2
7	S313026484	2014-06-16	1.183	34.9
7	S378538375	2014-06-16	1.192	34.2
7	S361518126	2014-06-16	1.359	23.4
7	S978917359	2014-06-16	0.987	51.5
7	S384378480	2014-06-16	1.099	42
7	S077680445	2014-06-16	1.325	24.3
7	S406344352	2014-06-16	1.259	28.5
7	S545885385	2014-06-16	1.465	20.7
7	S573666595	2014-06-16	0.988	51.4
7	S649601509	2014-06-16	1.159	36.9
7	S267877800	2014-06-16	1.018	48.9
7	S830664673	2014-06-16	1.468	20.6
7	S043571191	2014-06-16	1.197	33.7
8	S942404381	2014-06-19	1.389	23.6	Blank	2.504
8	S221627101	2014-06-19	1.372	24.2	STD1	2.339
8	S400123050	2014-06-19	1.407	23	STD2	2.072
8	S761049088	2014-06-19	1.698	13.4	STD3	1.801
8	S125085804	2014-06-19	1.619	16	STD4	1.347
8	S728648969	2014-06-19	1.734	12.2	STD5	0.881
8	S868755804	2014-06-19	1.451	21.6	STD6	0.604
8	S750773267	2014-06-19	1.384	23.8	CTRL1	1.673	14.2 (15.4) ng/ml	0.083871	0.0726872
8	S281977192	2014-06-19	1.343	25.3	CTRL 2	1.133	41.2 (41.6) ng/ml	0.0615034
8	S746756734	2014-06-19	1.167	38.5
8	S467320058	2014-06-19	1.379	23.9
8	S876745275	2014-06-19	1.319	27.1
8	S434550001	2014-06-19	1.383	23.8
8	S438707887	2014-06-19	1.18	37.5
8	S160255928	2014-06-19	1.528	19
8	S363044515	2014-06-19	1.335	25.9
8	S811679194	2014-06-19	1.489	20.3
8	S255030537	2014-06-19	1.415	22.8
8	S711341574	2014-06-19	1.342	25.4
8	S737858091	2014-06-19	1.205	35.7
8	S621859665	2014-06-19	1.682	13.9
8	S026643765	2014-06-19	1.421	22.6
8	S381713392	2014-06-19	1.367	24.3
9	S164519548	2014-06-20	1.211	25.1	Blank	2.63
9	S952612495	2014-06-20	1.195	26.4	STD1	2.164
9	S361040579	2014-06-20	1.252	23.8	STD2	1.959
9	S976942256	2014-06-20	1.518	15.9	STD3	1.714
9	S920789753	2014-06-20	1.412	19	STD4	1.212
9	S614597937	2014-06-20	1.475	17.1	STD5	0.792
9	S015839861	2014-06-20	1.811	7.6	STD6	0.559
9	S250745678	2014-06-20	1.002	42.5	CTRL1	1.532	15.4 (15.4) ng/ml	0.00645161	0.0613124
9	S186520740	2014-06-20	1.358	20.6	CTRL 2	1.047	38.8 (41.6) ng/ml	0.116173
9	S204680102	2014-06-20	1.134	31.5
9	S276477063	2014-06-20	1.529	15.5
9	S076310407	2014-06-20	1.46	17.6
9	S751828972	2014-06-20	1.62	12.8
9	S067533969	2014-06-20	1.447	18
9	S155859333	2014-06-20	1.233	24.4
9	S876983923	2014-06-20	0.942	47.5
9	S319843946	2014-06-20	1.072	36.7
9	S552211108	2014-06-20	1.508	16.2
9	S657850994	2014-06-20	1.13	31.8
9	S154105836	2014-06-20	1.364	20.5
9	S796672431	2014-06-20	1.142	30.8
9	S937649376	2014-06-20	1.336	21.3
9	S419831305	2014-06-20	1.365	20.4
10	S364549596	2014-06-24	1.471	19.5	Blank	2.763
10	S637993006	2014-06-24	1.102	37.7	STD1	2.361
10	S184133240	2014-06-24	1.316	24	STD2	2.074
10	S257480999	2014-06-24	1.271	25.8	STD3	1.797
10	S860445418	2014-06-24	1.595	15.9	STD4	1.283
10	S030246287	2014-06-24	1.536	17.6	STD5	0.786
10	S736467653	2014-06-24	1.369	22.5	STD6	0.542
10	S999435800	2014-06-24	1.026	43.1	CTRL1	1.605	15.5 (15.4) ng/ml	0	0.0740319
10	S184278663	2014-06-24	1.985	5.9	CTRL 2	1.107	37.4 (41.6) ng/ml	0.148064
10	S121272593	2014-06-24	1.446	20.2
10	S252207219	2014-06-24	1.084	39
10	S960064668	2014-06-24	1.213	29.9
10	S094881163	2014-06-24	1.553	17.1
10	S137697674	2014-06-24	1.479	19.3
10	S347087714	2014-06-24	1.782	10.4
10	S287074284	2014-06-24	1.262	26.5
10	S688853156	2014-06-24	1.121	36.4
10	S898176443	2014-06-24	1.789	10.2
10	S821210964	2014-06-24	1.128	25.9
10	S192316708	2014-06-24	1.107	37.4
10	S439084365	2014-06-24	1.074	39.7
10	S406753671	2014-06-24	1.223	29.2
10	S809193542	2014-06-24	1.512	18.3
11	S048058196	2014-06-25	1.283	21.1	Blank	2.898
11	S305241423	2014-06-25	1.524	13.5	STD1	2.28
11	S685700100	2014-06-25	1.278	21.3	STD2	1.93
11	S459206685	2014-06-25	1.469	15.2	STD3	1.634
11	S581612568	2014-06-25	1.477	15	STD4	1.161
11	S463980934	2014-06-25	1.705	8.6	STD5	0.758
11	S675330580	2014-06-25	1.772	7.2	STD6	0.516
11	S047993888	2014-06-25	1.233	22.7	CTRL1	1.389	17.8 (15.4) ng/ml	-0.148387	0.15392
11	S553634756	2014-06-25	1.053	34.4	CTRL 2	1.024	36.9 (41.6) ng/ml	0.159453
11	S013549890	2014-06-25	1.168	24.8
11	S290302120	2014-06-25	1.125	26.1
11	S088375715	2014-06-25	0.936	44.5
11	S616623962	2014-06-25	1.045	35.1
11	S041529784	2014-06-25	1.06	33.8
11	S058503321	2014-06-25	1.163	24.9
11	S158390800	2014-06-25	1.262	21.8
11	S913872565	2014-06-25	1.104	30
11	S436560327	2014-06-25	0.888	48.7
11	S737442703	2014-06-25	1.333	19.5
11	S275534971	2014-06-25	1.342	19.3
11	S344532228	2014-06-25	1.181	24.4
11	S157793228	2014-06-25	1.138	27
11	S584973157	2014-06-25	1.337	19.4
12	S595697027	2014-06-26	1.517	17.4	Blank	2.359
12	S843062373	2014-06-26	1.329	23	STD1	2.412
12	S698272525	2014-06-26	1.361	22	STD2	2.078
12	S655880327	2014-06-26	1.474	18.6	STD3	1.765
12	S319894063	2014-06-26	1.233	27.2	STD4	1.26
12	S734985605	2014-06-26	1.71	11.6	STD5	0.824
12	S670395144	2014-06-26	1.344	22.5	STD6	0.55
12	S865798744	2014-06-26	1.209	29.1	CTRL1	1.561	16.1 (15.4) ng/ml	-0.0387097	0.0444118
12	S150812038	2014-06-26	1.339	22.7	CTRL 2	1.054	41.7 (41.6) ng/ml	0.0501139
12	S474906092	2014-06-26	1.206	29.3
12	S184102358	2014-06-26	1.069	40.3
12	S647144416	2014-06-26	1.408	20.6
12	S818555675	2014-06-26	1.495	18
12	S430970888	2014-06-26	0.915	52.7
12	S876875564	2014-06-26	1.319	23.2
12	S564865279	2014-06-26	1.284	23.1
12	S008531504	2014-06-26	1.111	37
12	S019102761	2014-06-26	0.887	54.9
12	S924569679	2014-06-26	1.373	51.6
12	S208862685	2014-06-26	0.941	50.6
12	S331999624	2014-06-26	1.045	42.3
12	S003419134	2014-06-26	1.204	29.5
12	S827812499	2014-06-26	1.114	36.7
13	S827974058	2014-07-09	1.385	20.3	Blank	2.727
13	S035489653	2014-07-09	1.447	18.5	STD1	2.304
13	S604088022	2014-07-09	1.078	35.5	STD2	2.047
13	S719579869	2014-07-09	0.945	45.7	STD3	1.753
13	S780586274	2014-07-09	0.906	48.7	STD4	1.215
13	S094335872	2014-07-09	1.493	17.2	STD5	0.759
13	S035941169	2014-07-09	1.376	20.5	STD6	0.515
13	S252785845	2014-07-09	1.688	11.8	CTRL1	1.523	16.4 (15.4) ng/ml	-0.0580645	0.0757293
13	S284889555	2014-07-09	1.27	23.5	CTRL 2	1.023	39.8 (41.6) ng/ml	0.0933941
13	S831771733	2014-07-09	1.035	38.8
13	S008038199	2014-07-09	1.465	18
13	S503098189	2014-07-09	1.211	25.3
13	S045736630	2014-07-09	0.743	63.9
13	S065908744	2014-07-09	1.196	26.5
13	S063625022	2014-07-09	1.6	14.3
13	S179711785	2014-07-09	1.523	16.4
13	S797334452	2014-07-09	1.476	17.7
13	S009307053	2014-07-09	1.139	30.8
13	S976417805	2014-07-09	1.081	35.3
13	S700975855	2014-07-09	1.247	24.1
13	S799425962	2014-07-09	1.166	28.8
13	S142853409	2014-07-09	0.859	52.3
13	S564355231	2014-07-09	1.7	11.5
14	S589579545	2014-07-10	1.229	27.1	Blank	2.867
14	S570713213	2014-07-10	1.565	16	STD1	2.326
14	S897343859	2014-07-10	1.231	26.9	STD2	2.063
14	S950131238	2014-07-10	1.254	51.1	STD3	1.77
14	S297162866	2014-07-10	1.426	20	STD4	1.255
14	S596714340	2014-07-10	1.453	19.2	STD5	0.813
14	S940625152	2014-07-10	1.411	20.5	STD6	0.577
14	S821697890	2014-07-10	1.429	19.9	CTRL1	1.662	13.1 (15.4) ng/ml	0.154839	0.150312
14	S346442491	2014-07-10	1.668	13	CTRL 2	1.098	37.5 (41.6) ng/ml	0.145786
14	S431639267	2014-07-10	1.327	22.9
14	S865360938	2014-07-10	0.914	52
14	S139561524	2014-07-10	1.447	19.4
14	S141398747	2014-07-10	1.048	41.4
14	S034040035	2014-07-10	1.125	35.3
14	S488714643	2014-07-10	1.074	39.3
14	S992467545	2014-07-10	1.314	23.3
14	S324977790	2014-07-10	1.345	22.4
14	S831993076	2014-07-10	1.798	9.4
14	S258639109	2014-07-10	1.21	28.6
14	S973877225	2014-07-10	1.109	36.6
14	S465082999	2014-07-10	0.897	53.3
14	S946238009	2014-07-10	1.452	19.3
14	S857647519	2014-07-10	1.265	24.7
15	S998024858	2014-07-14	1.956	6.7	Blank	2.239
15	S357268649	2014-07-14	2.082	4.3	STD1	2.309
15	S352919671	2014-07-14	1.881	8.2	STD2	2.099
15	S418892851	2014-07-14	1.819	9.3	STD3	1.784
15	S405661494	2014-07-14	1.357	34.8	STD4	1.478
15	S626162152	2014-07-14	1.92	7.4	STD5	1.045
15	S424083827	2014-07-14	1.516	23.1	STD6	0.73
15	S994172186	2014-07-14	1.871	8.3	CTRL1	1.7	14.1 (14.9) ng/ml	0.0903226	0.181836
15	S783331606	2014-07-14	1.653	16.4	CTRL 2	1.392	31.9 (39.6) ng/ml	0.273349
15	S787588108	2014-07-14	1.66	16.1
15	S912487192	2014-07-14	1.462	26.3
15	S335779937	2014-07-14	1.467	25.9
15	S829535004	2014-07-14	1.578	20.1
15	S957949605	2014-07-14	1.91	7.6
15	S049911778	2014-07-14	1.83	9.1
15	S713044462	2014-07-14	1.44	28.1
15	S638819983	2014-07-14	1.683	15
15	S470522484	2014-07-14	1.385	35.2
15	S507319723	2014-07-14	1.548	21.6
15	S543794079	2014-07-14	1.202	47.3
15	S981938481	2014-07-14	1.557	51.1
15	S417815753	2014-07-14	1.343	35.9
15	S721434762	2014-07-14	1.735	12.4
16	S288556442	2014-07-21	1.383	21.7	Blank	2.203
16	S655754468	2014-07-21	1.295	24.9	STD1	2.136
16	S029883564	2014-07-21	1.438	19.7	STD2	2.044
16	S977706265	2014-07-21	1.604	13.5	STD3	1.7
16	S569985959	2014-07-21	1.546	15.7	STD4	1.293
16	S766033746	2014-07-21	1.517	16.7	STD5	0.899
16	S587886064	2014-07-21	1.657	11.6	STD6	0.656
16	S929235147	2014-07-21	1.748	9.2	CTRL1	1.61	13.3 (14.9) ng/ml	0.141935	0.205364
16	S714511264	2014-07-21	1.5	17.4	CTRL 2	1.214	32.1 (39.6) ng/ml	0.268793
16	S767829865	2014-07-21	1.683	21.7
16	S194520353	2014-07-21	1.519	16.7
16	S060038614	2014-07-21	1.467	18.6
16	S546084162	2014-07-21	1.358	22.6
16	S931964217	2014-07-21	1.661	11.4
16	S806555858	2014-07-21	1.505	17.2
16	S370238133	2014-07-21	1.564	15
16	S684869265	2014-07-21	1.633	12.5
16	S735455691	2014-07-21	1.596	13.8
16	S500228142	2014-07-21	1.198	33.4
16	S391829059	2014-07-21	1.36	22.5
16	S081017175	2014-07-21	1.597	13.8
16	S709108715	2014-07-21	1.28	26.2
16	S446598461	2014-07-21	1.303	24.6
17	S682221363	2014-07-30	1.298	14.5	Blank	2.03
17	S127933836	2014-07-30	1.107	23.8	STD1	2.082
17	S783005474	2014-07-30	1.414	9.6	STD2	1.735
17	S064469503	2014-07-30	1.43	9.3	STD3	1.39
17	S868158792	2014-07-30	1.236	17.5	STD4	1.083
17	S722951096	2014-07-30	1.276	15.6	STD5	0.716
17	S360849897	2014-07-30	1.232	17.7	STD6	0.463
17	S580775106	2014-07-30	1.221	18.3	CTRL1	1.292	14.6 (14.9) ng/ml	0.0580645	0.12926
17	S470548868	2014-07-30	0.919	40.6	CTRL 2	0.976	35.1 (39.6) ng/ml	0.200456
17	S084429450	2014-07-30	0.92	40.5
17	S567681010	2014-07-30	0.762	55.6
17	S072855490	2014-07-30	1.266	16.1
17	S291685972	2014-07-30	1.43	9.3
17	S003889391	2014-07-30	1.038	29.3
17	S408596956	2014-07-30	1.248	16.9
17	S819099783	2014-07-30	1.649	5.5
17	S125541944	2014-07-30	1.406	9.7
17	S257890819	2014-07-30	1.17	20.7
17	S505402011	2014-07-30	1.169	20.8
17	S617408058	2014-07-30	1.115	23.4
17	S142284009	2014-07-30	1.035	29.3
17	S063571591	2014-07-30	1.367	11.1
17	S866225813	2014-07-30	1.058	27.4
18	S224170665	2014-08-01	1.347	20.1	Blank	1.913
18	S148479753	2014-08-01	1.174	31.1	STD1	1.988
18	S901902359	2014-08-01	1.492	13	STD2	1.861
18	S081819290	2014-08-01	1.206	28.4	STD3	1.552
18	S154547168	2014-08-01	1.269	23.9	STD4	1.247
18	S830681292	2014-08-01	1.468	14.1	STD5	0.825
18	S648533024	2014-08-01	1.46	14.5	STD6	0.533
18	S751185125	2014-08-01	1.241	25.5	CTRL1	1.426	16.2 (14.9) ng/ml	-0.0451613	0.0351091
18	S120921171	2014-08-01	1.441	15.5	CTRL 2	1.032	42.8 (39.6) ng/ml	0.0250569
18	S564326371	2014-08-01	1.216	27.6
18	S340321259	2014-08-01	1.039	42.3
18	S610391072	2014-08-01	1.285	23.1
18	S628116182	2014-08-01	1.235	26
18	S091889545	2014-08-01	1.318	21.5
18	S074164718	2014-08-01	1.145	33.5
18	S164315548	2014-08-01	1.202	28.7
18	S307922623	2014-08-01	1.416	16.7
18	S448549420	2014-08-01	1.177	30.8
18	S535956683	2014-08-01	1.412	16.9
18	S892683846	2014-08-01	1.222	27.1
18	S565943602	2014-08-01	1.209	28.2
18	S114546658	2014-08-01	1.366	19.1
18	S236190454	2014-08-01	1.237	25.8
19	S620887687	2014-08-13	0.889	57	Blank	1.952
19	S294533951	2014-08-13	1.24	22.8	STD1	1.998
19	S220408229	2014-08-13	0.906	55.2	STD2	1.702
19	S169080682	2014-08-13	1.191	25.3	STD3	1.494
19	S369936511	2014-08-13	1.707	3.9	STD4	1.197
19	S622248451	2014-08-13	1.278	20.9	STD5	0.86
19	S873284400	2014-08-13	1.205	24.6	STD6	0.585
19	S599563655	2014-08-13	1.329	18.3	CTRL1	1.45	12.2 (13.3) ng/ml	0.212903	0.154288
19	S546464674	2014-08-13	1.086	36.5	CTRL 2	1.057	39.7 (39.1) ng/ml	0.095672
19	S172673235	2014-08-13	1.029	42.4
19	S825288778	2014-08-13	1.539	8.7
19	S948293755	2014-08-13	1.239	22.9
19	S969386094	2014-08-13	1.024	43
19	S653380362	2014-08-13	1.585	7.4
19	S662622035	2014-08-13	1.611	6.6
19	S987592336	2014-08-13	1.279	20.9
19	S541086942	2014-08-13	1.009	44.5
19	S543204620	2014-08-13	0.896	56.3
19	S863232849	2014-08-13	1.218	23.9
19	S775785614	2014-08-13	0.969	48.7
19	S865253359	2014-08-13	1.159	28.9
19	S710453955	2014-08-13	1.327	18.4
19	S947323225	2014-08-13	1.231	23.3
20	S570213009
20	S050217907
20	S335259598

## Sheet: Plotted Standards
	ELISA QC [actual (target) ng/ml]	X Values	Y Values
	Blank	2.87	0
	STD1	2.183	0
	STD2	1.64867	4
	STD3	1.55533	10
	STD4	1.09633	25
	STD5	0.739333	60
	STD6	0.484667	120
	Blank	2.95267	0
	STD1	2.17233	0
	STD2	1.721	4
	STD3	1.394	10
	STD4	1.018	25
	STD5	0.593333	60
	STD6	0.396333	120
	Blank	2.80633	0
	STD1	2.35067	0
	STD2	2.03533	4
	STD3	1.75933	10
	STD4	1.33267	25
	STD5	0.907	60
	STD6	0.656	120
	Blank	3.57867	0
	STD1	3.19233	0
	STD2	2.718	4
	STD3	2.31333	10
	STD4	1.65633	25
	STD5	1.10367	60
	STD6	0.789333	120
	Blank	3.144	0
	STD1	2.529	0
	STD2	2.262	4
	STD3	1.818	10
	STD4	1.334	25
	STD5	0.864	60
	STD6	0.609	120
	Blank	2.828	0
	STD1	2.254	0
	STD2	1.919	4
	STD3	1.692	10
	STD4	1.232	25
	STD5	0.825	60
	STD6	0.574	120
	Blank	2.866	0
	STD1	2.582	0
	STD2	2.17	4
	STD3	1.869	10
	STD4	1.3	25
	STD5	0.887	60
	STD6	0.602	120
	Blank	2.504	0
	STD1	2.339	0
	STD2	2.072	4
	STD3	1.801	10
	STD4	1.347	25
	STD5	0.881	60
	STD6	0.604	120
	Blank	2.63	0
	STD1	2.164	0
	STD2	1.959	4
	STD3	1.714	10
	STD4	1.212	25
	STD5	0.792	60
	STD6	0.559	120
	Blank	2.763	0
	STD1	2.361	0
	STD2	2.074	4
	STD3	1.797	10
	STD4	1.283	25
	STD5	0.786	60
	STD6	0.542	120
	Blank	2.898	0
	STD1	2.28	0
	STD2	1.93	4
	STD3	1.634	10
	STD4	1.161	25
	STD5	0.758	60
	STD6	0.516	120
	Blank	2.359	0
	STD1	2.412	0
	STD2	2.078	4
	STD3	1.765	10
	STD4	1.26	25
	STD5	0.824	60
	STD6	0.55	120
	Blank	2.727	0
	STD1	2.304	0
	STD2	2.047	4
	STD3	1.753	10
	STD4	1.215	25
	STD5	0.759	60
	STD6	0.515	120
	Blank	2.867	0
	STD1	2.326	0
	STD2	2.063	4
	STD3	1.77	10
	STD4	1.255	25
	STD5	0.813	60
	STD6	0.577	120

## Sheet: Abs V Value
		Serum ID	Abs Data (ave)	Interpreted Value
		S728008675	1.59	7.8
		S827660469	1.63	5.2
		S553425842	1.43933	13.8
		S611905484	1.717	3.5
		S243601699	1.204	21.5
		S177371664	1.60933	6.6
		S881348357	1.72333	3.4
		S508945349	1.58367	8.2
		S685648518	1.08333	26.3
		S816208992	1.07633	27
		S346662794	1.13867	23.6
		S710749147	1.25	20
		S779183682	1.49	12.1
		S628611159	1.27633	19.1
		S650937715	1.386	15.5
		S952453423	1.146	23.4
		S679807751	0.835	50.6
		S734329653	1.097	25
		S979968114	1.176	22.4
		S112413299	1.327	17.5
		S528561107	1.21167	21.2
		S161693670	1.21467	21.1
		S462258306	1.186	22.1
		S018487479	1.353	11.6
		S252830278	1.56533	6.9
		S007518884	1.13233	20.5
		S769589151	1.45867	8.8
		S011921827	1.60233	6.2
		S694301602	1.41733	9.6
		S630567391	1.56633	6.8
		S600536893	1.09133	22.1
		S462268098	1.00867	25.4
		S837886706	1.12733	14.9
		S310818776	1.31533	13.2
		S881418193	0.874	36.9
		S394968254	0.966333	29.3
		S341715655	1.502	8
		S430958413	1.081	22.5
		S339193423	1.05533	23.5
		S470506146	1.15633	19.5
		S098965708	1.287	14.3
		S295721149	1.14233	20.1
		S631346712	1.03	24.5
		S359245285	1.12667	20.7
		S244238118	1.245	15.9
		S648291728	1.11533	21.1
		S174116428	1.429	21.6
		S027171071	1.724	11.2
		S302289145	1.65067	13.8
		S973189996	1.567	16.8
		S933321638	1.28233	29.2
		S646808934	1.68767	12.5
		S282691097	1.45267	20.8
		S095046000	1.44333	21.1
		S368313771	1.21833	34.4
		S776399908	1.004	52
		S152486227	1.58967	16
		S458888105	1.60633	15.4
		S606594703	1.20933	35.2
		S917859595	1.34667	24.5
		S838065222	1.32867	25.3
		S491721091	1.618	15
		S160569270	1.19167	29.9
		S677454602	1.45333	20.8
		S105218402	1.67267	13
		S779154419	1.60767	15.3
		S953443630	1.49567	19.3
		S673434310	1.417	22
		S357640980	1.505	18.9
		S929426243	1.887	19.7
		S634177825	1.73433	23.2
		S266417095	2.02433	16.6
		S855031047	2.02	16.7
		S489727966	2.002	17.1
		S505774674	2.00333	17.1
		S070843058	2.066	15.6
		S342162131	2.22933	11.9
		S503249377	1.92733	18.8
		S752903574	1.61567	27.6
		S323107651	1.69967	24
		S311699929	1.71833	23.6
		S313451632	1.96567	17.9
		S597949670	1.616	27.6
		S211516671	1.62133	27.2
		S338704165	1.666	24.8
		S259665885	1.883	19.8
		S286319108	1.54667	31.9
		S262370414	1.486	35.8
		S573085202	1.769	22.4
		S366282007	1.139	57.8
		S233395417	1.16133	56.4
		S805017994	1.53633	32.6
		S824509297	1.917	8.7
		S362901876	1.365	24
		S737662807	1.339	24.8
		S835151553	1.698	13.7
		S637613296	1.622	16.1
		S106890307	1.521	19.2
		S527965005	1.561	18
		S355681539	1.72	13
		S816842906	1.282	28.9
		S673531130	0.981	51.3
		S958647789	1.348	24.6
		S552908581	1.32	26
		S285133297	1.058	45.6
		S352058676	1.535	18.8
		S386903957	1.498	19.9
		S431469004	1.853	9.5
		S620216111	1.236	32.3
		S213198215	1.585	17.2
		S373914316	1.355	24.3
		S971112458	1.268	29.9
		S440511510	1.06	45.4
		S065753962	1.057	45.6
		S568794620	1.514	19.4
		S478456537	1.235	24.9
		S125933845	1.668	10.8
		S596107422	1.607	12.8
		S428585385	1.369	20.5
		S490188244	1.025	42.8
		S905829952	1.599	13
		S101109496	1.666	10.8
		S409953357	1.404	19.4
		S359919677	1.038	41.7
		S710328538	1.366	20.6
		S740208835	1.559	14.3
		S896298105	1.452	17.8
		S484130359	1.216	26.4
		S640981701	1.21	26.9
		S958566657	1.396	19.7
		S207941562	1.275	23.6
		S652867767	1.192	26.3
		S950064524	1.55	14.6
		S828514109	1.304	22.7
		S043975550	1.434	18.4
		S684109790	0.933	50.7
		S421454017	1.069	39
		S261267340	1.357	20.9
		S304880898	1.428	21.6
		S153665091	1.68	15
		S054674119	1.325	24.3
		S925336434	1.407	22.2
		S821100466	1.957	8.2
		S754279760	0.85	67.8
		S493806915	1.455	20.9
		S121828772	1.227	31.2
		S728621989	1.184	34.8
		S294741710	1.519	19.2
		S313026484	1.183	34.9
		S378538375	1.192	34.2
		S361518126	1.359	23.4
		S978917359	0.987	51.5
		S384378480	1.099	42
		S077680445	1.325	24.3
		S406344352	1.259	28.5
		S545885385	1.465	20.7
		S573666595	0.988	51.4
		S649601509	1.159	36.9
		S267877800	1.018	48.9
		S830664673	1.468	20.6
		S043571191	1.197	33.7
		S942404381	1.389	23.6
		S221627101	1.372	24.2
		S400123050	1.407	23
		S761049088	1.698	13.4
		S125085804	1.619	16
		S728648969	1.734	12.2
		S868755804	1.451	21.6
		S750773267	1.384	23.8
		S281977192	1.343	25.3
		S746756734	1.167	38.5
		S467320058	1.379	23.9
		S876745275	1.319	27.1
		S434550001	1.383	23.8
		S438707887	1.18	37.5
		S160255928	1.528	19
		S363044515	1.335	25.9
		S811679194	1.489	20.3
		S255030537	1.415	22.8
		S711341574	1.342	25.4
		S737858091	1.205	35.7
		S621859665	1.682	13.9
		S026643765	1.421	22.6
		S381713392	1.367	24.3
		S164519548	1.211	25.1
		S952612495	1.195	26.4
		S361040579	1.252	23.8
		S976942256	1.518	15.9
		S920789753	1.412	19
		S614597937	1.475	17.1
		S015839861	1.811	7.6
		S250745678	1.002	42.5
		S186520740	1.358	20.6
		S204680102	1.134	31.5
		S276477063	1.529	15.5
		S076310407	1.46	17.6
		S751828972	1.62	12.8
		S067533969	1.447	18
		S155859333	1.233	24.4
		S876983923	0.942	47.5
		S319843946	1.072	36.7
		S552211108	1.508	16.2
		S657850994	1.13	31.8
		S154105836	1.364	20.5
		S796672431	1.142	30.8
		S937649376	1.336	21.3
		S419831305	1.365	20.4
		S364549596	1.471	19.5
		S637993006	1.102	37.7
		S184133240	1.316	24
		S257480999	1.271	25.8
		S860445418	1.595	15.9
		S030246287	1.536	17.6
		S736467653	1.369	22.5
		S999435800	1.026	43.1
		S184278663	1.985	5.9
		S121272593	1.446	20.2
		S252207219	1.084	39
		S960064668	1.213	29.9
		S094881163	1.553	17.1
		S137697674	1.479	19.3
		S347087714	1.782	10.4
		S287074284	1.262	26.5
		S688853156	1.121	36.4
		S898176443	1.789	10.2
		S821210964	1.128	25.9
		S192316708	1.107	37.4
		S439084365	1.074	39.7
		S406753671	1.223	29.2
		S809193542	1.512	18.3
		S048058196	1.283	21.1
		S305241423	1.524	13.5
		S685700100	1.278	21.3
		S459206685	1.469	15.2
		S581612568	1.477	15
		S463980934	1.705	8.6
		S675330580	1.772	7.2
		S047993888	1.233	22.7
		S553634756	1.053	34.4
		S013549890	1.168	24.8
		S290302120	1.125	26.1
		S088375715	0.936	44.5
		S616623962	1.045	35.1
		S041529784	1.06	33.8
		S058503321	1.163	24.9
		S158390800	1.262	21.8
		S913872565	1.104	30
		S436560327	0.888	48.7
		S737442703	1.333	19.5
		S275534971	1.342	19.3
		S344532228	1.181	24.4
		S157793228	1.138	27
		S584973157	1.337	19.4
		S595697027	1.517	17.4
		S843062373	1.329	23
		S698272525	1.361	22
		S655880327	1.474	18.6
		S319894063	1.233	27.2
		S734985605	1.71	11.6
		S670395144	1.344	22.5
		S865798744	1.209	29.1
		S150812038	1.339	22.7
		S474906092	1.206	29.3
		S184102358	1.069	40.3
		S647144416	1.408	20.6
		S818555675	1.495	18
		S430970888	0.915	52.7
		S876875564	1.319	23.2
		S564865279	1.284	23.1
		S008531504	1.111	37
		S019102761	0.887	54.9
		S924569679	1.373	51.6
		S208862685	0.941	50.6
		S331999624	1.045	42.3
		S003419134	1.204	29.5
		S827812499	1.114	36.7
		S827974058	1.385	20.3
		S035489653	1.447	18.5
		S604088022	1.078	35.5
		S719579869	0.945	45.7
		S780586274	0.906	48.7
		S094335872	1.493	17.2
		S035941169	1.376	20.5
		S252785845	1.688	11.8
		S284889555	1.27	23.5
		S831771733	1.035	38.8
		S008038199	1.465	18
		S503098189	1.211	25.3
		S045736630	0.743	63.9
		S065908744	1.196	26.5
		S063625022	1.6	14.3
		S179711785	1.523	16.4
		S797334452	1.476	17.7
		S009307053	1.139	30.8
		S976417805	1.081	35.3
		S700975855	1.247	24.1
		S799425962	1.166	28.8
		S142853409	0.859	52.3
		S564355231	1.7	11.5
		S589579545	1.229	27.1
		S570713213	1.565	16
		S897343859	1.231	26.9
		S950131238	1.254	51.1
		S297162866	1.426	20
		S596714340	1.453	19.2
		S940625152	1.411	20.5
		S821697890	1.429	19.9
		S346442491	1.668	13
		S431639267	1.327	22.9
		S865360938	0.914	52
		S139561524	1.447	19.4
		S141398747	1.048	41.4
		S034040035	1.125	35.3
		S488714643	1.074	39.3
		S992467545	1.314	23.3
		S324977790	1.345	22.4
		S831993076	1.798	9.4
		S258639109	1.21	28.6
		S973877225	1.109	36.6
		S465082999	0.897	53.3
		S946238009	1.452	19.3
		S857647519	1.265	24.7
		S998024858
		S357268649
		S352919671
		S418892851
		S405661494
		S626162152
		S424083827
		S994172186
		S783331606
		S787588108
		S912487192
		S335779937
		S829535004
		S957949605
		S049911778
		S713044462
		S638819983
		S470522484
		S507319723
		S543794079
		S981938481
		S417815753
		S721434762
		S288556442
		S655754468
		S029883564
		S977706265
		S569985959
		S766033746
		S587886064
		S929235147
		S714511264
		S767829865
		S194520353
		S060038614
		S546084162
		S931964217
		S806555858
		S370238133
		S684869265
		S735455691
		S500228142
		S391829059
		S081017175
		S709108715
		S446598461
		S682221363
		S127933836
		S783005474
		S064469503
		S868158792
		S722951096
		S360849897
		S580775106
		S470548868
		S084429450
		S567681010
		S072855490
		S291685972
		S003889391
		S408596956
		S819099783
		S125541944
		S257890819
		S505402011
		S617408058
		S142284009
		S063571591
		S866225813
		S224170665
		S148479753
		S901902359
		S081819290
		S154547168
		S830681292
		S648533024
		S751185125
		S120921171
		S564326371
		S340321259
		S610391072
		S628116182
		S091889545
		S074164718
		S164315548
		S307922623
		S448549420
		S535956683
		S892683846
		S565943602
		S114546658
		S236190454
		S620887687
		S294533951
		S220408229
		S169080682
		S369936511
		S622248451
		S873284400
		S599563655
		S546464674
		S172673235
		S825288778
		S948293755
		S969386094
		S653380362
		S662622035
		S987592336
		S541086942
		S543204620
		S863232849
		S775785614
		S865253359
		S710453955
		S947323225
		S570213009
		S050217907
		S335259598
