# Supplementary material for: 25-hydroxyvitamin D, influenza vaccine response and healthcare encounters among a young adult population
Source: PLoS One. 2018 Feb 9;13(2):e0192479. doi: 10.1371/journal.pone.0192479 (PMC5806853; doi:10.1371/journal.pone.0192479)
Supplement: S2 File — (XLSX) [file pone.0192479.s002.xlsx]

## Sheet: Sheet1
Sort	VIT D ID	Original VIT D Level	Serum ID	MN1	MN2	Geo Mean	Retested Vit D Result			VIT D Level (Before Retest)	VIT D Level (After Retest)	Geo Mean	Log Geo mean MN Titer	Group	Deficient (<20)	Insufficent	Normal (>30)	Titer Above 40																	Group	Geo Mean	Log Geo mean MN Titer
1	S003419134	29.5	S003419134	80	80	80				18	18	113.137	6.82193	1	1	0	0	1																	1	113.137	6.82193
2	S003889391	29.3	S003889391	10	10	10				6.2	6.2	40	5.32193	1	1	0	0	1																	1	40	5.32193
3	S007518884	20.5	S007518884	5	5	5				7.6	7.6	40	5.32193	1	1	0	0	1									Vit D Levels								1	40	5.32193
4	S008038199	18	S008038199	160	80	113.137				11.2	11.2	160	7.32193	1	1	0	0	1							N	%	Average	SD	Min	Max					1	10	3.32193
5	S008531504	37	S008531504	20	20	20				17.6	17.6	80	6.32193	1	1	0	0	1						Deficient (<20)	155	0.352273	14.4092	4.13996	3.4	19.9					1	160	7.32193
6	S009307053	30.8	S009307053	10	10	10				18.5	18.5	56.5685	5.82193	1	1	0	0	1						Insufficent	167	0.379545	24.2407	2.83747	20	29.9					1	80	6.32193
7	S011921827	6.2	S011921827	40	40	40				18.4	18.4	40	5.32193	1	1	0	0	1						Normal (>30)	118	0.268182	41.3627	9.64274	30.1	97					1	56.5685	5.82193
8	S013549890	24.8	S013549890	40	40	40	28.4			18.6	18.6	40	5.32193	1	1	0	0	1									Anti-Flu Titer								1	40	5.32193		T-Test P-value (two tail)
9	S015839861	7.6	S015839861	40	40	40				14.3	14.3	56.5685	5.82193	1	1	0	0	1											Log Transformed						1	20	4.32193		Geo Mean Titer
10	S018487479	11.6	S018487479	10	10	10				9.3	9.3	160	7.32193	1	1	0	0	1							Average	SD	Min	Max	Average	SD	Max	Max			1	20	4.32193			Insufficent	Deficient
11	S019102761	54.9	S019102761	80	80	80				18	18	160	7.32193	1	1	0	0	1						Normal (>30)	60.0497	69.7677	5	320	4.95741	1.76667	2.32193	8.32193			1	40	5.32193		Normal	0.365293	0.670592
12	S026643765	22.6	S026643765	20	20	20				15.6	19.8	40	5.32193	1	1	0	0	1						Insufficent	70.5087	130.254	5	1280	4.92672	1.89549	2.32193	10.3219			1	7.07107	2.82193		Insufficent	--	0.743493
13	S027171071	11.2	S027171071	160	160	160				16.1	16.1	160	7.32193	1	1	0	0	1						Deficient (<20)	65.341	132.502	5	1280	4.82617	1.81929	2.32193	10.3219			1	56.5685	5.82193		Log Transformed
14	S029883564	19.7	S029883564	20	40	28.2843	26			13.8	19	56.5685	5.82193	1	1	0	0	1							65.4384	113.235	5	1280	4.91056	1.82712	2.32193	10.3219			1	160	7.32193		Normal	0.880547	0.548813
15	S030246287	17.6	S030246287	80	80	80				17.2	17.2	80	6.32193	1	1	0	0	1																	1	160	7.32193		Insufficent	--	0.654151
16	S034040035	35.3	S034040035	40	40	40	41.7			10.8	10.8	80	6.32193	1	1	0	0	1																	1	40	5.32193
17	S035489653	18.5	S035489653	80	40	56.5685				15.5	15.5	80	6.32193	1	1	0	0	1																	1	160	7.32193
18	S035941169	20.5	S035941169	20	20	20				9.7	9.7	226.274	7.82193	1	1	0	0	1																	1	14.1421	3.82193
19	S041529784	33.8	S041529784	160	160	160	36.1			19	19	160	7.32193	1	1	0	0	1																	1	56.5685	5.82193
20	S043571191	33.7	S043571191	5	5	5				6.6	6.6	80	6.32193	1	1	0	0	1																	1	80	6.32193
21	S043975550	18.4	S043975550	40	40	40				5.9	5.9	40	5.32193	1	1	0	0	1																	1	5	2.32193
22	S045736630	63.9	S045736630	20	20	20				15.5	15.5	40	5.32193	1	1	0	0	1																	1	5	2.32193
23	S047993888	22.7	S047993888	5	5	5	31.9			9.3	9.3	113.137	6.82193	1	1	0	0	1																	1	80	6.32193
24	S048058196	21.1	S048058196	40	80	56.5685	25.7			19.2	19.2	40	5.32193	1	1	0	0	1																	1	10	3.32193
25	S049911778	9.1	S049911778	20	20	20	13.9			13.8	13.8	80	6.32193	1	1	0	0	1																	1	28.2843	4.82193
26	S050217907		S050217907	20	20	20				16.7	16.7	320	8.32193	1	1	0	0	1																	1	5	2.32193
27	S054674119	24.3	S054674119	40	40	40				13.2	13.2	80	6.32193	1	1	0	0	1																	1	10	3.32193
28	S058503321	24.9	S058503321	5	5	5	35.1			11.9	13.8	40	5.32193	1	1	0	0	1																	1	80	6.32193
29	S060038614	18.6	S060038614	40	40	40	18.6			10.4	10.4	80	6.32193	1	1	0	0	1																	1	5	2.32193
30	S063571591	11.1	S063571591	5	10	7.07107				18.8	18.8	80	6.32193	1	1	0	0	1																	1	226.274	7.82193
31	S063625022	14.3	S063625022	80	40	56.5685				13	13	40	5.32193	1	1	0	0	1																	1	14.1421	3.82193
32	S064469503	9.3	S064469503	160	160	160				17.7	17.7	80	6.32193	1	1	0	0	1																	1	5	2.32193
33	S065753962	45.6	S065753962	160	320	226.274				19.5	19.5	40	5.32193	1	1	0	0	1																	1	20	4.32193
34	S065908744	26.5	S065908744	10	20	14.1421				16.9	16.9	80	6.32193	1	1	0	0	1																	1	14.1421	3.82193
35	S067533969	18	S067533969	160	160	160				9.3	17.1	80	6.32193	1	1	0	0	1																	1	160	7.32193
36	S070843058	15.6	S070843058	40	40	40	19.8			15.2	19.5	40	5.32193	1	1	0	0	1																	1	80	6.32193
37	S072855490	16.1	S072855490	160	160	160				19.5	19.5	40	5.32193	1	1	0	0	1																	1	10	3.32193
38	S074164718	33.5	S074164718	5	5	5				15	15	40	5.32193	1	1	0	0	1																	1	40	5.32193
39	S076310407	17.6	S076310407	10	20	14.1421				18	18	80	6.32193	1	1	0	0	1																	1	10	3.32193
40	S077680445	24.3	S077680445	80	80	80				16.9	16.9	320	8.32193	1	1	0	0	1																	1	20	4.32193
41	S081017175	13.8	S081017175	40	80	56.5685	19			16.2	16.2	40	5.32193	1	1	0	0	1																	1	5	2.32193
42	S081819290	28.4	S081819290	40	40	40				13.8	13.8	80	6.32193	1	1	0	0	1																	1	20	4.32193
43	S084429450	40.5	S084429450	80	80	80				11.5	11.5	80	6.32193	1	1	0	0	1																	1	20	4.32193
44	S088375715	44.5	S088375715	40	20	28.2843	47.6			19.4	19.4	160	7.32193	1	1	0	0	1																	1	10	3.32193
45	S091889545	21.5	S091889545	40	40	40				15.7	15.5	320	8.32193	1	1	0	0	1																	1	5	2.32193
46	S094335872	17.2	S094335872	80	80	80				16	16.1	80	6.32193	1	1	0	0	1																	1	40	5.32193
47	S094881163	17.1	S094881163	5	5	5				15	19.3	160	7.32193	1	1	0	0	1																	1	113.137	6.82193
48	S095046000	21.1	S095046000	40	20	28.2843				11.6	7.1	160	7.32193	1	1	0	0	1																	1	40	5.32193
49	S098965708	14.3	S098965708	5	5	5				17.4	17.4	80	6.32193	1	1	0	0	1																	1	80	6.32193
50	S101109496	10.8	S101109496	80	80	80				12.8	12.8	113.137	6.82193	1	1	0	0	1																	1	28.2843	4.82193
51	S105218402	13	S105218402	10	10	10				3.5	3.5	40	5.32193	1	1	0	0	1																	1	320	8.32193
52	S106890307	19.2	S106890307	40	20	28.2843				13.9	13.9	40	5.32193	1	1	0	0	1																	1	80	6.32193
53	S112413299	17.5	S112413299	5	5	5				19.1	19.1	40	5.32193	1	1	0	0	1																	1	5	2.32193
54	S114546658	19.1	S114546658	10	10	10				6.8	6.8	40	5.32193	1	1	0	0	1																	1	14.1421	3.82193
55	S120921171	15.5	S120921171	80	80	80				15.5	15.5	80	6.32193	1	1	0	0	1																	1	20	4.32193
56	S121272593	20.2	S121272593	160	160	160				18.6	18.6	160	7.32193	1	1	0	0	1																	1	40	5.32193
57	S121828772	31.2	S121828772	10	20	14.1421				6.6	10.1	40	5.32193	1	1	0	0	1																	1	20	4.32193
58	S125085804	16	S125085804	5	5	5				7.2	9.5	40	5.32193	1	1	0	0	1																	1	80	6.32193
59	S125541944	9.7	S125541944	320	160	226.274				15.6	15.6	80	6.32193	1	1	0	0	1																	1	80	6.32193
60	S125933845	10.8	S125933845	20	10	14.1421				13.4	13.4	320	8.32193	1	1	0	0	1																	1	20	4.32193
61	S127933836	23.8	S127933836	5	5	5				8.8	8.8	80	6.32193	1	1	0	0	1																	1	40	5.32193
62	S137697674	19.3	S137697674	5	5	5				15.3	15.3	80	6.32193	1	1	0	0	1																	1	5	2.32193
63	S139561524	19.4	S139561524	80	80	80	20.6			12.1	12.1	56.5685	5.82193	1	1	0	0	1																	1	20	4.32193
64	S141398747	41.4	S141398747	160	160	160	38.2			9.6	9.6	160	7.32193	1	1	0	0	1																	1	80	6.32193
65	S142284009	29.3	S142284009	5	10	7.07107				18	18	80	6.32193	1	1	0	0	1																	1	40	5.32193
66	S142853409	52.3	S142853409	160	160	160				5.5	5.5	40	5.32193	1	1	0	0	1																	1	5	2.32193
67	S148479753	31.1	S148479753	40	40	40				19.9	19.9	80	6.32193	1	1	0	0	1																	1	14.1421	3.82193
68	S150812038	22.7	S150812038	5	5	5				5.2	5.2	160	7.32193	1	1	0	0	1																	1	80	6.32193
69	S152486227	16	S152486227	20	20	20				14.1	14.1	40	5.32193	1	1	0	0	1																	1	5	2.32193
70	S153665091	15	S153665091	10	20	14.1421				9.4	14.5	160	7.32193	1	1	0	0	1																	1	80	6.32193
71	S154105836	20.5	S154105836	160	160	160				13.7	13.7	160	7.32193	1	1	0	0	1																	1	5	2.32193
72	S154547168	23.9	S154547168	20	20	20				15.9	15.9	80	6.32193	1	1	0	0	1																	1	10	3.32193
73	S155859333	24.4	S155859333	5	5	5				10.2	10.2	40	5.32193	1	1	0	0	1																	1	40	5.32193
74	S157793228	27	S157793228	20	10	14.1421	37.6			13	13	226.274	7.82193	1	1	0	0	1																	1	20	4.32193
75	S158390800	21.8	S158390800	10	10	10	35.4			19	19	113.137	6.82193	1	1	0	0	1																	1	40	5.32193
76	S160255928	19	S160255928	160	160	160				9.2	16.8	160	7.32193	1	1	0	0	1																	1	20	4.32193
77	S160569270	29.9	S160569270	40	20	28.2843				11.4	18.4	320	8.32193	1	1	0	0	1																	1	40	5.32193
78	S161693670	21.1	S161693670	20	10	14.1421				14.6	14.6	113.137	6.82193	1	1	0	0	1																	1	20	4.32193
79	S164315548	28.7	S164315548	40	40	40				19.7	19.7	113.137	6.82193	1	1	0	0	1																	1	80	6.32193
80	S164519548	25.1	S164519548	160	80	113.137				16.8	16.8	40	5.32193	1	1	0	0	1																	1	320	8.32193
81	S169080682	25.3	S169080682	40	40	40	31.7			15.9	15.9	80	6.32193	1	1	0	0	1																	1	40	5.32193
82	S172673235	42.4	S172673235	320	320	320	37.2			13.5	16	80	6.32193	1	1	0	0	1																	1	80	6.32193
83	S174116428	21.6	S174116428	80	80	80				6.7	15	160	7.32193	1	1	0	0	1																	1	80	6.32193
84	S177371664	6.6	S177371664	80	80	80				11.6	11.6	10	3.32193	1	1	0	0	0																	1	160	7.32193
85	S179711785	16.4	S179711785	10	10	10				9.1	13.9	20	4.32193	1	1	0	0	0																	1	320	8.32193
86	S184102358	40.3	S184102358	40	40	40						20	4.32193	1	1	0	0	0																	1	28.2843	4.82193
87	S184133240	24	S184133240	80	80	80				11.1	11.1	7.07107	2.82193	1	1	0	0	0																	1	80	6.32193
88	S184278663	5.9	S184278663	40	40	40				17.6	17.6	14.1421	3.82193	1	1	0	0	0																	1	20	4.32193
89	S186520740	20.6	S186520740	160	80	113.137				17.1	17.1	5	2.32193	1	1	0	0	0																	1	10	3.32193
90	S192316708	37.4	S192316708	20	20	20				14.3	14.3	5	2.32193	1	1	0	0	0																	1	160	7.32193
91	S194520353	16.7	S194520353	10	10	10	14.8			13	13	10	3.32193	1	1	0	0	0																	1	160	7.32193
92	S204680102	31.5	S204680102	5	5	5				19.2	19.2	28.2843	4.82193	1	1	0	0	0																	1	80	6.32193
93	S207941562	23.6	S207941562	40	80	56.5685				17.5	17.5	5	2.32193	1	1	0	0	0																	1	113.137	6.82193
94	S208862685	50.6	S208862685	5	5	5				19.1	19.1	10	3.32193	1	1	0	0	0																	1	40	5.32193
95	S211516671	27.2	S211516671	20	20	20	27			16	16	5	2.32193	1	1	0	0	0																	1	20	4.32193
96	S213198215	17.2	S213198215	20	20	20				10.8	10.8	14.1421	3.82193	1	1	0	0	0																	1	40	5.32193
97	S220408229	55.2	S220408229	10	10	10	54.6			19.3	19.3	5	2.32193	1	1	0	0	0																	1	5	2.32193
98	S221627101	24.2	S221627101	20	20	20				16	16	20	4.32193	1	1	0	0	0																	1	40	5.32193
99	S224170665	20.1	S224170665	640	640	640				15	15	14.1421	3.82193	1	1	0	0	0																	1	40	5.32193
100	S233395417	56.4	S233395417	10	10	10	47.9			16.4	16.4	10	3.32193	1	1	0	0	0																	1	5	2.32193
101	S236190454	25.8	S236190454	5	5	5				16.7	14.8	10	3.32193	1	1	0	0	0																	1	20	4.32193
102	S243601699	21.5	S243601699	20	20	20				17.2	17.2	20	4.32193	1	1	0	0	0																	1	5	2.32193
103	S244238118	15.9	S244238118	5	5	5				15.9	15.9	5	2.32193	1	1	0	0	0																	1	80	6.32193
104	S250745678	42.5	S250745678	10	10	10				11.8	11.8	20	4.32193	1	1	0	0	0																	1	20	4.32193
105	S252207219	39	S252207219	5	5	5				6.9	6.9	20	4.32193	1	1	0	0	0																	1	160	7.32193
106	S252785845	11.8	S252785845	20	20	20				19.8	17	10	3.32193	1	1	0	0	0																	1	40	5.32193
107	S252830278	6.9	S252830278	20	20	20				16.6	17.4	5	2.32193	1	1	0	0	0																	1	40	5.32193
108	S255030537	22.8	S255030537	80	80	80				13.5	17	28.2843	4.82193	1	1	0	0	0																	1	14.1421	3.82193
109	S257480999	25.8	S257480999	5	5	5				17.9	18.1	5	2.32193	1	1	0	0	0																	1	20	4.32193
110	S257890819	20.7	S257890819	640	640	640						14.1421	3.82193	1	1	0	0	0																	1	80	6.32193
111	S258639109	28.6	S258639109	40	20	28.2843	37.5			8	8	20	4.32193	1	1	0	0	0																	1	5	2.32193
112	S259665885	19.8	S259665885	10	10	10	17			13	12.9	20	4.32193	1	1	0	0	0																	1	5	2.32193
113	S261267340	20.9	S261267340	80	40	56.5685				8.2	14.5	20	4.32193	1	1	0	0	0																	1	5	2.32193
114	S262370414	35.8	S262370414	40	40	40	34.2			4.3	9	5	2.32193	1	1	0	0	0																	1	20	4.32193
115	S266417095	16.6	S266417095	5	5	5	17.4			18.9	18.9	20	4.32193	1	1	0	0	0																	1	5	2.32193
116	S267877800	48.9	S267877800	40	40	40				3.9	7.9	5	2.32193	1	1	0	0	0																	1	320	8.32193
117	S275534971	19.3	S275534971	160	80	113.137	29.7			19.9	19.9	14.1421	3.82193	1	1	0	0	0																	1	20	4.32193
118	S276477063	15.5	S276477063	40	40	40				19.4	19.4	5	2.32193	1	1	0	0	0																	1	14.1421	3.82193
119	S281977192	25.3	S281977192	20	20	20				9.5	9.5	5	2.32193	1	1	0	0	0																	1	80	6.32193
120	S282691097	20.8	S282691097	40	40	40				15.4	15.4	10	3.32193	1	1	0	0	0																	1	80	6.32193
121	S284889555	23.5	S284889555	20	40	28.2843				8.6	9.4	20	4.32193	1	1	0	0	0																	1	56.5685	5.82193
122	S285133297	45.6	S285133297	80	80	80				17.1	17.6	20	4.32193	1	1	0	0	0																	1	160	7.32193
123	S286319108	31.9	S286319108	80	80	80	29.7			8.2	8.2	20	4.32193	1	1	0	0	0																	1	5	2.32193
124	S287074284	26.5	S287074284	40	40	40						28.2843	4.82193	1	1	0	0	0																	1	10	3.32193
125	S288556442	21.7	S288556442	160	320	226.274	21			22.4	18.7	20	4.32193	1	1	0	0	0																	1	5	2.32193
126	S290302120	26.1	S290302120	40	20	28.2843	26.9			18.3	18.3	10	3.32193	1	1	0	0	0																	1	80	6.32193
127	S291685972	9.3	S291685972	80	160	113.137				17.1	17.1	20	4.32193	1	1	0	0	0																	1	40	5.32193
128	S294533951	22.8	S294533951	80	80	80	22.1			7.4	17.7	5	2.32193	1	1	0	0	0																	1	20	4.32193
129	S294741710	19.2	S294741710	40	40	40				16.1	16.1	5	2.32193	1	1	0	0	0																	1	80	6.32193
130	S295721149	20.1	S295721149	80	80	80				12.5	12.5	20	4.32193	1	1	0	0	0																	1	5	2.32193
131	S297162866	20	S297162866	160	160	160	23.5			14.5	14.5	5	2.32193	1	1	0	0	0																	1	5	2.32193
132	S302289145	13.8	S302289145	80	80	80				7.4	8.9	20	4.32193	1	1	0	0	0																	1	160	7.32193
133	S304880898	21.6	S304880898	40	40	40				14.5	14.5	14.1421	3.82193	1	1	0	0	0																	1	10	3.32193
134	S305241423	13.5	S305241423	40	20	28.2843	17			9.6	9.6	20	4.32193	1	1	0	0	0																	1	40	5.32193
135	S307922623	16.7	S307922623	320	320	320				7.8	7.8	5	2.32193	1	1	0	0	0																	1	160	7.32193
136	S310818776	13.2	S310818776	80	80	80				12.2	12.2	5	2.32193	1	1	0	0	0																	1	160	7.32193
137	S311699929	23.6	S311699929	10	5	7.07107	22.1			11.6	11.6	5	2.32193	1	1	0	0	0																	1	5	2.32193
138	S313026484	34.9	S313026484	20	20	20				14.3	14.3	20	4.32193	1	1	0	0	0																	1	80	6.32193
139	S313451632	17.9	S313451632	5	5	5	18.1			12.8	12.8	5	2.32193	1	1	0	0	0																	1	5	2.32193
140	S319843946	36.7	S319843946	40	40	40				16.7	19.3	20	4.32193	1	1	0	0	0																	1	7.07107	2.82193
141	S319894063	27.2	S319894063	5	5	5				21.7	14.6	14.1421	3.82193	1	1	0	0	0																	1	7.07107	2.82193
142	S323107651	24	S323107651	40	40	40	27.6			16.1	18	5	2.32193	1	1	0	0	0																	1	40	5.32193
143	S324977790	22.4	S324977790	80	80	80	31.5			17.7	17.7	10	3.32193	1	1	0	0	0																	1	226.274	7.82193
144	S331999624	42.3	S331999624	10	10	10				18.3	18.3	5	2.32193	1	1	0	0	0																	1	5	2.32193
145	S335259598		S335259598	10	20	14.1421				8.2	8.2	20	4.32193	1	1	0	0	0																	1	113.137	6.82193
146	S335779937	25.9	S335779937	40	40	40	32.6			8.7	8.7	5	2.32193	1	1	0	0	0																	1	160	7.32193
147	S338704165	24.8	S338704165	160	160	160	24.8			8.7	8.6	5	2.32193	1	1	0	0	0																	1	320	8.32193
148	S339193423	23.5	S339193423	160	160	160				20.1	18.6	10	3.32193	1	1	0	0	0																	1	113.137	6.82193
149	S340321259	42.3	S340321259	10	10	10				14.9	14.9	5	2.32193	1	1	0	0	0																	1	10	3.32193
150	S341715655	8	S341715655	20	20	20				17.5	17.5	5	2.32193	1	1	0	0	0																	1	5	2.32193
151	S342162131	11.9	S342162131	40	40	40	13.8			3.4	3.4	7.07107	2.82193	1	1	0	0	0																	1	113.137	6.82193
152	S344532228	24.4	S344532228	1280	1280	1280	35.3			17.8	17.8	7.07107	2.82193	1	1	0	0	0																	1	40	5.32193
153	S346442491	13	S346442491	20	20	20	12.9			13	13	5	2.32193	1	1	0	0	0																	1	80	6.32193
154	S346662794	23.6	S346662794	160	160	160				19.3	19.3	10	3.32193	1	1	0	0	0																	1	80	6.32193
155	S347087714	10.4	S347087714	80	80	80				7.6	6.9	5	2.32193	1	1	0	0	0																	1	160	7.32193
156	S352058676	18.8	S352058676	80	80	80				29.5	29.5	80	6.32193	2	0	1	0	1																	2	80	6.32193
157	S352919671	8.2	S352919671	20	20	20	14.5			24.8	28.4	40	5.32193	2	0	1	0	1																	2	10	3.32193
158	S355681539	13	S355681539	40	40	40				21.1	25.7	56.5685	5.82193	2	0	1	0	1																	2	5	2.32193
159	S357268649	4.3	S357268649	5	5	5	9			24.3	24.3	40	5.32193	2	0	1	0	1																	2	40	5.32193
160	S357640980	18.9	S357640980	20	20	20				24.3	24.3	80	6.32193	2	0	1	0	1																	2	20	4.32193
161	S359245285	20.7	S359245285	160	80	113.137				28.4	28.4	40	5.32193	2	0	1	0	1																	2	28.2843	4.82193
162	S359919677	41.7	S359919677	5	5	5				21.5	21.5	40	5.32193	2	0	1	0	1																	2	20	4.32193
163	S360849897	17.7	S360849897	80	80	80				20.2	20.2	160	7.32193	2	0	1	0	1																	2	56.5685	5.82193
164	S361040579	23.8	S361040579	5	5	5				19.4	20.6	80	6.32193	2	0	1	0	1																	2	40	5.32193
165	S361518126	23.4	S361518126	80	80	80				20.5	20.5	160	7.32193	2	0	1	0	1																	2	14.1421	3.82193
166	S362901876	24	S362901876	20	40	28.2843				28.7	28.7	40	5.32193	2	0	1	0	1																	2	80	6.32193
167	S363044515	25.9	S363044515	10	5	7.07107				25.1	25.1	113.137	6.82193	2	0	1	0	1																	2	40	5.32193
168	S364549596	19.5	S364549596	40	40	40				21.6	21.6	80	6.32193	2	0	1	0	1																	2	40	5.32193
169	S366282007	57.8	S366282007	10	10	10	49.8			24	24	80	6.32193	2	0	1	0	1																	2	28.2843	4.82193
170	S368313771	34.4	S368313771	80	80	80				20.6	20.6	113.137	6.82193	2	0	1	0	1																	2	160	7.32193
171	S369936511	3.9	S369936511	5	5	5	7.9			23.6	23.6	56.5685	5.82193	2	0	1	0	1																	2	5	2.32193
172	S370238133	15	S370238133	10	10	10	32.5			20.1	20.1	640	9.32193	2	0	1	0	1																	2	80	6.32193
173	S373914316	24.3	S373914316	40	40	40				22.8	22.8	80	6.32193	2	0	1	0	1																	2	7.07107	2.82193
174	S378538375	34.2	S378538375	160	160	160				20.7	20.7	640	9.32193	2	0	1	0	1																	2	5	2.32193
175	S381713392	24.3	S381713392	20	20	20				20.9	20.9	56.5685	5.82193	2	0	1	0	1																	2	160	7.32193
176	S384378480	42	S384378480	10	10	10				19.3	29.7	113.137	6.82193	2	0	1	0	1																	2	20	4.32193
177	S386903957	19.9	S386903957	10	20	14.1421				20.8	20.8	40	5.32193	2	0	1	0	1																	2	5	2.32193
178	S391829059	22.5	S391829059	40	40	40	35.6			31.9	29.7	80	6.32193	2	0	1	0	1																	2	28.2843	4.82193
179	S394968254	29.3	S394968254	5	5	5				26.5	26.5	40	5.32193	2	0	1	0	1																	2	14.1421	3.82193
180	S400123050	23	S400123050	80	80	80				21.7	21	226.274	7.82193	2	0	1	0	1																	2	40	5.32193
181	S405661494	34.8	S405661494	40	40	40	45.8			22.8	22.1	80	6.32193	2	0	1	0	1																	2	113.137	6.82193
182	S406344352	28.5	S406344352	40	40	40				20.1	20.1	80	6.32193	2	0	1	0	1																	2	80	6.32193
183	S406753671	29.2	S406753671	20	10	14.1421				20	23.5	160	7.32193	2	0	1	0	1																	2	80	6.32193
184	S408596956	16.9	S408596956	80	80	80				21.6	21.6	40	5.32193	2	0	1	0	1																	2	113.137	6.82193
185	S409953357	19.4	S409953357	5	5	5				24	27.6	40	5.32193	2	0	1	0	1																	2	56.5685	5.82193
186	S417815753	35.9	S417815753	40	40	40	45			24.8	24.8	160	7.32193	2	0	1	0	1																	2	20	4.32193
187	S418892851	9.3	S418892851	80	80	80	17.1			23.5	23.5	160	7.32193	2	0	1	0	1																	2	20	4.32193
188	S419831305	20.4	S419831305	40	20	28.2843				23.6	23.6	160	7.32193	2	0	1	0	1																	2	640	9.32193
189	S421454017	39	S421454017	80	160	113.137				20.7	20.7	113.137	6.82193	2	0	1	0	1																	2	5	2.32193
190	S424083827	23.1	S424083827	10	10	10	44.4			23.4	23.4	80	6.32193	2	0	1	0	1																	2	20	4.32193
191	S428585385	20.5	S428585385	5	5	5				24.3	24.3	40	5.32193	2	0	1	0	1																	2	80	6.32193
192	S430958413	22.5	S430958413	80	80	80				23	23	80	6.32193	2	0	1	0	1																	2	5	2.32193
193	S430970888	52.7	S430970888	40	40	40				28.5	28.5	40	5.32193	2	0	1	0	1																	2	640	9.32193
194	S431469004	9.5	S431469004	5	5	5				22.5	22.5	80	6.32193	2	0	1	0	1																	2	56.5685	5.82193
195	S431639267	22.9	S431639267	5	5	5	29.3			23.8	23.8	40	5.32193	2	0	1	0	1																	2	113.137	6.82193
196	S434550001	23.8	S434550001	40	40	40				25.4	25.4	80	6.32193	2	0	1	0	1																	2	20	4.32193
197	S436560327	48.7	S436560327	20	20	20	51			23.9	23.9	320	8.32193	2	0	1	0	1																	2	40	5.32193
198	S438707887	37.5	S438707887	10	10	10				24.9	24.9	80	6.32193	2	0	1	0	1																	2	28.2843	4.82193
199	S439084365	39.7	S439084365	5	5	5				20.9	20.9	226.274	7.82193	2	0	1	0	1																	2	80	6.32193
200	S440511510	45.4	S440511510	20	10	14.1421				18.8	23.5	80	6.32193	2	0	1	0	1																	2	40	5.32193
201	S446598461	24.6	S446598461	80	80	80	37			20.8	20.8	80	6.32193	2	0	1	0	1																	2	226.274	7.82193
202	S448549420	30.8	S448549420	160	80	113.137				17.1	21.5	160	7.32193	2	0	1	0	1																	2	28.2843	4.82193
203	S458888105	15.4	S458888105	10	10	10				20.7	20.7	160	7.32193	2	0	1	0	1																	2	80	6.32193
204	S459206685	15.2	S459206685	40	40	40	19.5			22.6	29.3	160	7.32193	2	0	1	0	1																	2	80	6.32193
205	S462258306	22.1	S462258306	20	10	14.1421				23.1	23.1	160	7.32193	2	0	1	0	1																	2	160	7.32193
206	S462268098	25.4	S462268098	80	80	80				19.4	23.3	80	6.32193	2	0	1	0	1																	2	40	5.32193
207	S463980934	8.6	S463980934	20	20	20	9.4			19.2	22.8	160	7.32193	2	0	1	0	1																	2	7.07107	2.82193
208	S465082999	53.3	S465082999	5	5	5	65.6			23.4	23.4	40	5.32193	2	0	1	0	1																	2	5	2.32193
209	S467320058	23.9	S467320058	320	320	320				20.9	22.6	56.5685	5.82193	2	0	1	0	1																	2	40	5.32193
210	S470506146	19.5	S470506146	40	40	40				21.1	21.1	160	7.32193	2	0	1	0	1																	2	160	7.32193
211	S470522484	35.2	S470522484	5	5	5	35.4			22	22	80	6.32193	2	0	1	0	1																	2	160	7.32193
212	S470548868	40.6	S470548868	160	160	160				20.8	20.8	56.5685	5.82193	2	0	1	0	1																	2	160	7.32193
213	S474906092	29.3	S474906092	20	20	20				12.5	22.9	113.137	6.82193	2	0	1	0	1																	2	113.137	6.82193
214	S478456537	24.9	S478456537	80	80	80				26.3	26.3	113.137	6.82193	2	0	1	0	1																	2	5	2.32193
215	S484130359	26.4	S484130359	5	5	5				21.3	28.5	160	7.32193	2	0	1	0	1																	2	80	6.32193
216	S488714643	39.3	S488714643	160	160	160	41.8			22	22	80	6.32193	2	0	1	0	1																	2	28.2843	4.82193
217	S489727966	17.1	S489727966	20	20	20	17.6			18.4	20.5	56.5685	5.82193	2	0	1	0	1																	2	7.07107	2.82193
218	S490188244	42.8	S490188244	20	20	20				17.4	27.2	40	5.32193	2	0	1	0	1																	2	40	5.32193
219	S491721091	15	S491721091	40	40	40				12.4	20.5	80	6.32193	2	0	1	0	1																	2	20	4.32193
220	S493806915	20.9	S493806915	160	320	226.274				13.8	24	80	6.32193	2	0	1	0	1																	2	5	2.32193
221	S500228142	33.4	S500228142	160	160	160	45.9			22.5	22.5	40	5.32193	2	0	1	0	1																	2	80	6.32193
222	S503098189	25.3	S503098189	10	5	7.07107				19.5	25.7	320	8.32193	2	0	1	0	1																	2	40	5.32193
223	S503249377	18.8	S503249377	80	80	80	23.5			25.5	25.5	226.274	7.82193	2	0	1	0	1																	2	14.1421	3.82193
224	S505402011	20.8	S505402011	80	80	80				27.6	27.1	1280	10.3219	2	0	1	0	1																	2	28.2843	4.82193
225	S505774674	17.1	S505774674	160	160	160	21.5			20.3	20.3	40	5.32193	2	0	1	0	1																	2	5	2.32193
226	S507319723	21.6	S507319723	5	5	5	25.6			27	27	160	7.32193	2	0	1	0	1																	2	80	6.32193
227	S508945349	8.2	S508945349	20	20	20				22.7	22.7	40	5.32193	2	0	1	0	1																	2	5	2.32193
228	S527965005	18	S527965005	80	80	80				20.6	20.6	40	5.32193	2	0	1	0	1																	2	40	5.32193
229	S528561107	21.2	S528561107	5	5	5				23	23	56.5685	5.82193	2	0	1	0	1																	2	14.1421	3.82193
230	S535956683	16.9	S535956683	320	320	320				23.9	22.7	80	6.32193	2	0	1	0	1																	2	80	6.32193
231	S541086942	44.5	S541086942	80	80	80	37.8			29.1	29.1	160	7.32193	2	0	1	0	1																	2	320	8.32193
232	S543204620	56.3	S543204620	80	80	80	54.2			21.6	21.6	56.5685	5.82193	2	0	1	0	1																	2	20	4.32193
233	S543794079	47.3	S543794079	40	40	40	97			27.1	27.1	320	8.32193	2	0	1	0	1																	2	80	6.32193
234	S545885385	20.7	S545885385	160	160	160				19.7	22.5	80	6.32193	2	0	1	0	1																	2	5	2.32193
235	S546084162	22.6	S546084162	160	160	160	29.3			29.2	29.2	80	6.32193	2	0	1	0	1																	2	226.274	7.82193
236	S546464674	36.5	S546464674	20	20	20	33.5			20.5	27	160	7.32193	2	0	1	0	1																	2	7.07107	2.82193
237	S552211108	16.2	S552211108	40	40	40				23.3	26.2	80	6.32193	2	0	1	0	1																	2	80	6.32193
238	S552908581	26	S552908581	5	5	5				22.9	24.9	40	5.32193	2	0	1	0	1																	2	80	6.32193
239	S553425842	13.8	S553425842	80	80	80				26.4	26.4	80	6.32193	2	0	1	0	1																	2	160	7.32193
240	S553634756	34.4	S553634756	5	5	5	34.8			22.4	22.4	40	5.32193	2	0	1	0	1																	2	5	2.32193
241	S564326371	27.6	S564326371	5	5	5				29.3	29.3	10	3.32193	2	0	1	0	0																	2	5	2.32193
242	S564355231	11.5	S564355231	80	80	80				20.5	20.5	5	2.32193	2	0	1	0	0																	2	160	7.32193
243	S564865279	23.1	S564865279	160	160	160				22.6	22.6	20	4.32193	2	0	1	0	0																	2	160	7.32193
244	S565943602	28.2	S565943602	20	20	20				19.7	26	28.2843	4.82193	2	0	1	0	0																	2	5	2.32193
245	S567681010	55.6	S567681010	40	40	40				20.5	20.5	20	4.32193	2	0	1	0	0																	2	5	2.32193
246	S568794620	19.4	S568794620	160	160	160				26.5	26.5	14.1421	3.82193	2	0	1	0	0																	2	160	7.32193
247	S569985959	15.7	S569985959	320	320	320	15.5			21.1	21.1	28.2843	4.82193	2	0	1	0	0																	2	20	4.32193
248	S570213009		S570213009	40	20	28.2843				23.8	23.8	5	2.32193	2	0	1	0	0																	2	80	6.32193
249	S570713213	16	S570713213	80	80	80	16.1			29.3	29.3	7.07107	2.82193	2	0	1	0	0																	2	160	7.32193
250	S573085202	22.4	S573085202	20	20	20	18.7			22.7	22.7	5	2.32193	2	0	1	0	0																	2	10	3.32193
251	S573666595	51.4	S573666595	20	20	20				23.9	23.9	20	4.32193	2	0	1	0	0																	2	5	2.32193
252	S580775106	18.3	S580775106	10	10	10				24.4	24.4	5	2.32193	2	0	1	0	0																	2	20	4.32193
253	S581612568	15	S581612568	160	160	160	19.3			29.9	29.9	28.2843	4.82193	2	0	1	0	0																	2	5	2.32193
254	S584973157	19.4	S584973157	80	80	80	23.3			21.1	21.1	14.1421	3.82193	2	0	1	0	0																	2	40	5.32193
255	S587886064	11.6	S587886064	160	160	160	7.1			27.2	27	20	4.32193	2	0	1	0	0																	2	56.5685	5.82193
256	S589579545	27.1	S589579545	40	40	40	30.7			24.2	24.2	20	4.32193	2	0	1	0	0																	2	20	4.32193
257	S595697027	17.4	S595697027	80	80	80				25.8	25.8	5	2.32193	2	0	1	0	0																	2	28.2843	4.82193
258	S596107422	12.8	S596107422	80	160	113.137				21.5	21.5	20	4.32193	2	0	1	0	0																	2	20	4.32193
259	S596714340	19.2	S596714340	160	160	160	22.8			25.8	25.8	5	2.32193	2	0	1	0	0																	2	10	3.32193
260	S597949670	27.6	S597949670	10	10	10	23.8			25.3	25.3	20	4.32193	2	0	1	0	0																	2	20	4.32193
261	S599563655	18.3	S599563655	5	5	5	25.6			23.5	23.5	28.2843	4.82193	2	0	1	0	0																	2	160	7.32193
262	S600536893	22.1	S600536893	20	20	20				26.1	26.9	28.2843	4.82193	2	0	1	0	0																	2	7.07107	2.82193
263	S604088022	35.5	S604088022	5	5	5				23.6	22.1	7.07107	2.82193	2	0	1	0	0																	2	5	2.32193
264	S606594703	35.2	S606594703	80	40	56.5685				27.2	27.2	5	2.32193	2	0	1	0	0																	2	80	6.32193
265	S610391072	23.1	S610391072	5	5	5				23.8	23.8	5	2.32193	2	0	1	0	0																	2	56.5685	5.82193
266	S611905484	3.5	S611905484	40	40	40				24	24	28.2843	4.82193	2	0	1	0	0																	2	113.137	6.82193
267	S614597937	17.1	S614597937	20	20	20				25.9	25.9	7.07107	2.82193	2	0	1	0	0																	2	113.137	6.82193
268	S616623962	35.1	S616623962	160	160	160	36.7			24.3	24.3	20	4.32193	2	0	1	0	0																	2	160	7.32193
269	S617408058	23.4	S617408058	40	40	40				29.3	29.3	5	2.32193	2	0	1	0	0																	2	80	6.32193
270	S620216111	32.3	S620216111	80	80	80				29.2	29.2	14.1421	3.82193	2	0	1	0	0																	2	5	2.32193
271	S620887687	57	S620887687	20	20	20	52			20.4	20.4	28.2843	4.82193	2	0	1	0	0																	2	10	3.32193
272	S621859665	13.9	S621859665	40	40	40				20.5	20.5	5	2.32193	2	0	1	0	0																	2	56.5685	5.82193
273	S622248451	20.9	S622248451	80	40	56.5685	22.6			22.9	29.3	5	2.32193	2	0	1	0	0																	2	5	2.32193
274	S626162152	7.4	S626162152	5	5	5	17.7			22.1	22.1	14.1421	3.82193	2	0	1	0	0																	2	5	2.32193
275	S628116182	26	S628116182	20	20	20				29.3	29.3	20	4.32193	2	0	1	0	0																	2	40	5.32193
276	S628611159	19.1	S628611159	40	40	40				26.4	26.4	5	2.32193	2	0	1	0	0																	2	80	6.32193
277	S630567391	6.8	S630567391	40	40	40				25.3	25.3	7.07107	2.82193	2	0	1	0	0																	2	5	2.32193
278	S631346712	24.5	S631346712	20	40	28.2843				21.6	25.6	5	2.32193	2	0	1	0	0																	2	80	6.32193
279	S634177825	23.2	S634177825	40	80	56.5685	31.1			21.2	21.2	5	2.32193	2	0	1	0	0																	2	40	5.32193
280	S637613296	16.1	S637613296	5	5	5				26	26	5	2.32193	2	0	1	0	0																	2	320	8.32193
281	S637993006	37.7	S637993006	5	5	5				27.6	27.6	5	2.32193	2	0	1	0	0																	2	20	4.32193
282	S638819983	15	S638819983	20	20	20	24.4			28.2	28.2	20	4.32193	2	0	1	0	0																	2	5	2.32193
283	S640981701	26.9	S640981701	10	10	10				27.6	23.8	10	3.32193	2	0	1	0	0																	2	226.274	7.82193
284	S646808934	12.5	S646808934	20	20	20				18.3	25.6	5	2.32193	2	0	1	0	0																	2	1280	10.3219
285	S647144416	20.6	S647144416	20	20	20				22.1	22.1	20	4.32193	2	0	1	0	0																	2	10	3.32193
286	S648291728	21.1	S648291728	160	160	160				23.1	23.1	5	2.32193	2	0	1	0	0																	2	7.07107	2.82193
287	S648533024	14.5	S648533024	5	5	5				26	26	20	4.32193	2	0	1	0	0																	2	20	4.32193
288	S649601509	36.9	S649601509	5	5	5				24.5	24.5	28.2843	4.82193	2	0	1	0	0																	2	40	5.32193
289	S650937715	15.5	S650937715	80	80	80				15	24.4	20	4.32193	2	0	1	0	0																	2	160	7.32193
290	S652867767	26.3	S652867767	5	10	7.07107				26.9	26.9	10	3.32193	2	0	1	0	0																	2	5	2.32193
291	S653380362	7.4	S653380362	20	20	20	8.9			20.6	20.6	20	4.32193	2	0	1	0	0																	2	20	4.32193
292	S655754468	24.9	S655754468	320	320	320	32.3			26.3	26.3	7.07107	2.82193	2	0	1	0	0																	2	28.2843	4.82193
293	S655880327	18.6	S655880327	160	160	160				22.5	22.5	5	2.32193	2	0	1	0	0																	2	40	5.32193
294	S657850994	31.8	S657850994	20	20	20				24.1	24.1	5	2.32193	2	0	1	0	0																	2	40	5.32193
295	S662622035	6.6	S662622035	40	40	40	10.1			20.6	20.6	10	3.32193	2	0	1	0	0																	2	5	2.32193
296	S670395144	22.5	S670395144	5	5	5				20	20	5	2.32193	2	0	1	0	0																	2	56.5685	5.82193
297	S673434310	22	S673434310	80	80	80				25.4	25.4	5	2.32193	2	0	1	0	0																	2	5	2.32193
298	S673531130	51.3	S673531130	20	10	14.1421				25	25	5	2.32193	2	0	1	0	0																	2	80	6.32193
299	S675330580	7.2	S675330580	40	40	40	9.5			24.8	24.8	20	4.32193	2	0	1	0	0																	2	160	7.32193
300	S677454602	20.8	S677454602	80	40	56.5685				23.8	23.8	5	2.32193	2	0	1	0	0																	2	10	3.32193
301	S679807751	50.6	S679807751	80	80	80				16.4	20.3	10	3.32193	2	0	1	0	0																	2	56.5685	5.82193
302	S682221363	14.5	S682221363	20	10	14.1421				28.8	28.8	7.07107	2.82193	2	0	1	0	0																	2	5	2.32193
303	S684109790	50.7	S684109790	320	320	320				17.2	21.4	20	4.32193	2	0	1	0	0																	2	5	2.32193
304	S684869265	12.5	S684869265	160	80	113.137	22.9			28.9	28.9	5	2.32193	2	0	1	0	0																	2	320	8.32193
305	S685648518	26.3	S685648518	80	160	113.137				25.9	25.9	20	4.32193	2	0	1	0	0																	2	14.1421	3.82193
306	S685700100	21.3	S685700100	160	160	160	28.5			20.3	20.3	28.2843	4.82193	2	0	1	0	0																	2	7.07107	2.82193
307	S688853156	36.4	S688853156	40	40	40				25.3	25.3	5	2.32193	2	0	1	0	0																	2	5	2.32193
308	S694301602	9.6	S694301602	20	20	20				16.7	20.6	5	2.32193	2	0	1	0	0																	2	80	6.32193
309	S698272525	22	S698272525	80	80	80				27.4	27.4	10	3.32193	2	0	1	0	0																	2	80	6.32193
310	S700975855	24.1	S700975855	5	5	5				27.1	27.1	5	2.32193	2	0	1	0	0																	2	5	2.32193
311	S709108715	26.2	S709108715	160	160	160	46.3			23.2	23.2	5	2.32193	2	0	1	0	0																	2	160	7.32193
312	S710328538	20.6	S710328538	10	10	10				26.3	25.8	14.1421	3.82193	2	0	1	0	0																	2	5	2.32193
313	S710453955	18.4	S710453955	80	40	56.5685	20.5			24.5	24.5	7.07107	2.82193	2	0	1	0	0																	2	80	6.32193
314	S710749147	20	S710749147	5	5	5				22.2	22.2	5	2.32193	2	0	1	0	0																	2	40	5.32193
315	S711341574	25.4	S711341574	5	5	5				21.3	21.3	5	2.32193	2	0	1	0	0																	2	5	2.32193
316	S713044462	28.1	S713044462	40	40	40	51.8			23.6	23.6	5	2.32193	2	0	1	0	0																	2	80	6.32193
317	S714511264	17.4	S714511264	40	40	40	27.2			23.4	23.4	5	2.32193	2	0	1	0	0																	2	20	4.32193
318	S719579869	45.7	S719579869	80	80	80				24.6	24.6	20	4.32193	2	0	1	0	0																	2	10	3.32193
319	S721434762	12.4	S721434762	80	80	80	20.5			29.9	29.9	10	3.32193	2	0	1	0	0																	2	10	3.32193
320	S722951096	15.6	S722951096	80	80	80				29.9	29.9	10	3.32193	2	0	1	0	0																	2	40	5.32193
321	S728008675	7.8	S728008675	5	5	5				20.9	26.3	5	2.32193	2	0	1	0	0																	2	5	2.32193
322	S728621989	34.8	S728621989	80	80	80				8.3	21.1	20	4.32193	2	0	1	0	0																	2	20	4.32193
323	S728648969	12.2	S728648969	5	5	5				54.9	54.9	80	6.32193	3	0	0	1	1																	3	20	4.32193
324	S734329653	25	S734329653	5	5	5				35.3	41.7	40	5.32193	3	0	0	1	1																	3	10	3.32193
325	S734985605	11.6	S734985605	5	5	5				33.8	36.1	160	7.32193	3	0	0	1	1																	3	80	6.32193
326	S735455691	13.8	S735455691	80	80	80	24			45.6	45.6	226.274	7.82193	3	0	0	1	1																	3	40	5.32193
327	S736467653	22.5	S736467653	40	40	40				40.5	40.5	80	6.32193	3	0	0	1	1																	3	160	7.32193
328	S737442703	19.5	S737442703	320	320	320	25.7			41.4	38.2	160	7.32193	3	0	0	1	1																	3	5	2.32193
329	S737662807	24.8	S737662807	20	20	20				52.3	52.3	160	7.32193	3	0	0	1	1																	3	20	4.32193
330	S737858091	35.7	S737858091	5	5	5				31.1	31.1	40	5.32193	3	0	0	1	1																	3	5	2.32193
331	S740208835	14.3	S740208835	20	20	20				25.3	31.7	40	5.32193	3	0	0	1	1																	3	5	2.32193
332	S746756734	38.5	S746756734	80	80	80				42.4	37.2	320	8.32193	3	0	0	1	1																	3	226.274	7.82193
333	S750773267	23.8	S750773267	5	5	5				40.3	40.3	40	5.32193	3	0	0	1	1																	3	5	2.32193
334	S751185125	25.5	S751185125	320	160	226.274				35.8	34.2	40	5.32193	3	0	0	1	1																	3	80	6.32193
335	S751828972	12.8	S751828972	5	5	5				48.9	48.9	40	5.32193	3	0	0	1	1																	3	28.2843	4.82193
336	S752903574	27.6	S752903574	1280	1280	1280	27.1			45.6	45.6	80	6.32193	3	0	0	1	1																	3	14.1421	3.82193
337	S754279760	67.8	S754279760	40	40	40				36.7	36.7	40	5.32193	3	0	0	1	1																	3	160	7.32193
338	S761049088	13.4	S761049088	320	320	320				22.4	31.5	80	6.32193	3	0	0	1	1																	3	160	7.32193
339	S766033746	16.7	S766033746	20	20	20	19.3			25.9	32.6	40	5.32193	3	0	0	1	1																	3	40	5.32193
340	S767829865	21.7	S767829865	10	20	14.1421	14.6			24.4	35.3	1280	10.3219	3	0	0	1	1																	3	14.1421	3.82193
341	S769589151	8.8	S769589151	80	80	80				34.4	34.4	80	6.32193	3	0	0	1	1																	3	10	3.32193
342	S775785614	48.7	S775785614	10	20	14.1421	49.6			34.2	34.2	160	7.32193	3	0	0	1	1																	3	40	5.32193
343	S776399908	52	S776399908	5	5	5				22.5	35.6	40	5.32193	3	0	0	1	1																	3	320	8.32193
344	S779154419	15.3	S779154419	80	80	80				34.8	45.8	40	5.32193	3	0	0	1	1																	3	40	5.32193
345	S779183682	12.1	S779183682	40	80	56.5685				35.9	45	40	5.32193	3	0	0	1	1																	3	20	4.32193
346	S780586274	48.7	S780586274	80	80	80				39	39	113.137	6.82193	3	0	0	1	1																	3	5	2.32193
347	S783005474	9.6	S783005474	160	160	160				52.7	52.7	40	5.32193	3	0	0	1	1																	3	5	2.32193
348	S783331606	16.4	S783331606	10	10	10	20.3			24.6	37	80	6.32193	3	0	0	1	1																	3	10	3.32193
349	S787588108	16.1	S787588108	5	5	5	18			30.8	30.8	113.137	6.82193	3	0	0	1	1																	3	10	3.32193
350	S796672431	30.8	S796672431	20	20	20				40.6	40.6	160	7.32193	3	0	0	1	1																	3	10	3.32193
351	S797334452	17.7	S797334452	10	10	10				39.3	41.8	160	7.32193	3	0	0	1	1																	3	5	2.32193
352	S799425962	28.8	S799425962	5	10	7.07107				33.4	45.9	160	7.32193	3	0	0	1	1																	3	28.2843	4.82193
353	S805017994	32.6	S805017994	160	160	160	35.7			44.5	37.8	80	6.32193	3	0	0	1	1																	3	40	5.32193
354	S806555858	17.2	S806555858	20	20	20	21.4			56.3	54.2	80	6.32193	3	0	0	1	1																	3	40	5.32193
355	S809193542	18.3	S809193542	5	5	5				47.3	97	40	5.32193	3	0	0	1	1																	3	80	6.32193
356	S811679194	20.3	S811679194	40	40	40				55.6	55.6	40	5.32193	3	0	0	1	1																	3	20	4.32193
357	S816208992	27	S816208992	160	160	160				27.1	30.7	40	5.32193	3	0	0	1	1																	3	40	5.32193
358	S816842906	28.9	S816842906	5	5	5				35.2	35.2	56.5685	5.82193	3	0	0	1	1																	3	80	6.32193
359	S818555675	18	S818555675	80	80	80				35.1	36.7	160	7.32193	3	0	0	1	1																	3	10	3.32193
360	S819099783	5.5	S819099783	40	40	40				32.3	32.3	80	6.32193	3	0	0	1	1																	3	40	5.32193
361	S821100466	8.2	S821100466	20	20	20				23.2	31.1	56.5685	5.82193	3	0	0	1	1																	3	10	3.32193
362	S821210964	25.9	S821210964	20	20	20				24.9	32.3	320	8.32193	3	0	0	1	1																	3	1280	10.3219
363	S821697890	19.9	S821697890	80	80	80	19.9			50.6	50.6	80	6.32193	3	0	0	1	1																	3	5	2.32193
364	S824509297	8.7	S824509297	5	5	5				50.7	50.7	320	8.32193	3	0	0	1	1																	3	10	3.32193
365	S825288778	8.7	S825288778	5	5	5	8.6			36.4	36.4	40	5.32193	3	0	0	1	1																	3	80	6.32193
366	S827660469	5.2	S827660469	160	160	160				26.2	46.3	160	7.32193	3	0	0	1	1																	3	10	3.32193
367	S827812499	36.7	S827812499	5	5	5				28.1	51.8	40	5.32193	3	0	0	1	1																	3	160	7.32193
368	S827974058	20.3	S827974058	40	20	28.2843				45.7	45.7	80	6.32193	3	0	0	1	1																	3	10	3.32193
369	S828514109	22.7	S828514109	40	40	40				34.8	34.8	80	6.32193	3	0	0	1	1																	3	40	5.32193
370	S829535004	20.1	S829535004	10	10	10	18.6			38.5	38.5	80	6.32193	3	0	0	1	1																	3	40	5.32193
371	S830664673	20.6	S830664673	40	40	40				67.8	67.8	40	5.32193	3	0	0	1	1																	3	40	5.32193
372	S830681292	14.1	S830681292	40	40	40				48.7	48.7	80	6.32193	3	0	0	1	1																	3	113.137	6.82193
373	S831771733	38.8	S831771733	20	40	28.2843				32.6	35.7	160	7.32193	3	0	0	1	1																	3	10	3.32193
374	S831993076	9.4	S831993076	160	160	160	14.5			28.9	36.2	56.5685	5.82193	3	0	0	1	1																	3	40	5.32193
375	S835151553	13.7	S835151553	160	160	160				24.6	32.1	160	7.32193	3	0	0	1	1																	3	20	4.32193
376	S837886706	14.9	S837886706	5	5	5				36.9	36.9	320	8.32193	3	0	0	1	1																	3	10	3.32193
377	S838065222	25.3	S838065222	5	5	5				19.3	30.1	40	5.32193	3	0	0	1	1																	3	5	2.32193
378	S843062373	23	S843062373	40	80	56.5685				51.1	30.6	80	6.32193	3	0	0	1	1																	3	14.1421	3.82193
379	S855031047	16.7	S855031047	5	5	5	20.6			35.3	35.3	40	5.32193	3	0	0	1	1																	3	80	6.32193
380	S857647519	24.7	S857647519	5	5	5	40.6			51.1	37.3	40	5.32193	3	0	0	1	1																	3	113.137	6.82193
381	S860445418	15.9	S860445418	80	80	80				23.3	36.6	40	5.32193	3	0	0	1	1																	3	5	2.32193
382	S863232849	23.9	S863232849	80	80	80	22.7			37	37	20	4.32193	3	0	0	1	0																	3	5	2.32193
383	S865253359	28.9	S865253359	80	40	56.5685	36.2			30.8	30.8	10	3.32193	3	0	0	1	0																	3	160	7.32193
384	S865360938	52	S865360938	5	5	5	53.4			33.7	33.7	5	2.32193	3	0	0	1	0																	3	160	7.32193
385	S865798744	29.1	S865798744	160	160	160				63.9	63.9	20	4.32193	3	0	0	1	0																	3	20	4.32193
386	S866225813	27.4	S866225813	10	10	10				22.7	31.9	5	2.32193	3	0	0	1	0																	3	160	7.32193
387	S868158792	17.5	S868158792	5	5	5				24.9	35.1	5	2.32193	3	0	0	1	0																	3	80	6.32193
388	S868755804	21.6	S868755804	40	80	56.5685				33.5	33.5	5	2.32193	3	0	0	1	0																	3	80	6.32193
389	S873284400	24.6	S873284400	160	160	160	32.1			44.5	47.6	28.2843	4.82193	3	0	0	1	0																	3	40	5.32193
390	S876745275	27.1	S876745275	5	5	5				31.2	31.2	14.1421	3.82193	3	0	0	1	0																	3	20	4.32193
391	S876875564	23.2	S876875564	5	5	5				27	37.6	14.1421	3.82193	3	0	0	1	0																	3	5	2.32193
392	S876983923	47.5	S876983923	10	10	10				21.8	35.4	10	3.32193	3	0	0	1	0																	3	40	5.32193
393	S881348357	3.4	S881348357	5	10	7.07107				37.4	37.4	20	4.32193	3	0	0	1	0																	3	20	4.32193
394	S881418193	36.9	S881418193	320	320	320				31.5	31.5	5	2.32193	3	0	0	1	0																	3	40	5.32193
395	S892683846	27.1	S892683846	320	320	320				50.6	50.6	5	2.32193	3	0	0	1	0																	3	5	2.32193
396	S896298105	17.8	S896298105	5	10	7.07107				55.2	54.6	10	3.32193	3	0	0	1	0																	3	56.5685	5.82193
397	S897343859	26.9	S897343859	5	5	5	30.1			56.4	47.9	10	3.32193	3	0	0	1	0																	3	160	7.32193
398	S898176443	10.2	S898176443	40	40	40				42.5	42.5	10	3.32193	3	0	0	1	0																	3	80	6.32193
399	S901902359	13	S901902359	160	320	226.274				39	39	5	2.32193	3	0	0	1	0																	3	20	4.32193
400	S905829952	13	S905829952	5	5	5				28.6	37.5	28.2843	4.82193	3	0	0	1	0																	3	56.5685	5.82193
401	S912487192	26.3	S912487192	10	20	14.1421	25.8			34.9	34.9	20	4.32193	3	0	0	1	0																	3	5	2.32193
402	S913872565	30	S913872565	10	20	14.1421	39.8			42.3	42.3	10	3.32193	3	0	0	1	0																	3	5	2.32193
403	S917859595	24.5	S917859595	5	10	7.07107				42.3	42.3	10	3.32193	3	0	0	1	0																	3	320	8.32193
404	S920789753	19	S920789753	160	80	113.137				41.7	41.7	5	2.32193	3	0	0	1	0																	3	20	4.32193
405	S924569679	51.6	S924569679	5	5	5				57.8	49.8	10	3.32193	3	0	0	1	0																	3	14.1421	3.82193
406	S925336434	22.2	S925336434	5	5	5				15	32.5	10	3.32193	3	0	0	1	0																	3	80	6.32193
407	S929235147	9.2	S929235147	160	160	160	16.8			42	42	10	3.32193	3	0	0	1	0																	3	320	8.32193
408	S929426243	19.7	S929426243	80	80	80	22.5			23.1	44.4	10	3.32193	3	0	0	1	0																	3	40	5.32193
409	S931964217	11.4	S931964217	320	320	320	18.4			48.7	51	20	4.32193	3	0	0	1	0																	3	160	7.32193
410	S933321638	29.2	S933321638	80	80	80				37.5	37.5	10	3.32193	3	0	0	1	0																	3	40	5.32193
411	S937649376	21.3	S937649376	5	5	5				39.7	39.7	5	2.32193	3	0	0	1	0																	3	80	6.32193
412	S940625152	20.5	S940625152	160	160	160	27			45.4	45.4	14.1421	3.82193	3	0	0	1	0																	3	80	6.32193
413	S942404381	23.6	S942404381	5	5	5				53.3	65.6	5	2.32193	3	0	0	1	0																	3	5	2.32193
414	S946238009	19.3	S946238009	40	40	40	30.1			35.2	35.4	5	2.32193	3	0	0	1	0																	3	80	6.32193
415	S947323225	23.3	S947323225	80	80	80	26.2			42.8	42.8	20	4.32193	3	0	0	1	0																	3	40	5.32193
416	S948293755	22.9	S948293755	40	40	40	24.9			36.5	33.5	20	4.32193	3	0	0	1	0																	3	14.1421	3.82193
417	S950064524	14.6	S950064524	160	80	113.137				34.4	34.8	5	2.32193	3	0	0	1	0																	3	5	2.32193
418	S950131238	51.1	S950131238	80	80	80	30.6			51.4	51.4	20	4.32193	3	0	0	1	0																	3	80	6.32193
419	S952453423	23.4	S952453423	5	5	5				35.5	35.5	5	2.32193	3	0	0	1	0																	3	20	4.32193
420	S952612495	26.4	S952612495	80	80	80				57	52	20	4.32193	3	0	0	1	0																	3	160	7.32193
421	S953443630	19.3	S953443630	10	10	10				37.7	37.7	5	2.32193	3	0	0	1	0																	3	5	2.32193
422	S957949605	7.6	S957949605	5	5	5	6.9			36.9	36.9	5	2.32193	3	0	0	1	0																	3	28.2843	4.82193
423	S958566657	19.7	S958566657	80	160	113.137				31.8	31.8	20	4.32193	3	0	0	1	0																	3	5	2.32193
424	S958647789	24.6	S958647789	20	20	20				51.3	51.3	14.1421	3.82193	3	0	0	1	0																	3	56.5685	5.82193
425	S960064668	29.9	S960064668	10	10	10				35.7	35.7	5	2.32193	3	0	0	1	0																	3	5	2.32193
426	S969386094	43	S969386094	20	10	14.1421	44.7			48.7	49.6	14.1421	3.82193	3	0	0	1	0																	3	160	7.32193
427	S971112458	29.9	S971112458	10	10	10				52	52	5	2.32193	3	0	0	1	0																	3	10	3.32193
428	S973189996	16.8	S973189996	40	40	40				30.8	30.8	20	4.32193	3	0	0	1	0																	3	320	8.32193
429	S973877225	36.6	S973877225	20	10	14.1421	41.8			36.7	36.7	5	2.32193	3	0	0	1	0																	3	5	2.32193
430	S976417805	35.3	S976417805	40	40	40				38.8	38.8	28.2843	4.82193	3	0	0	1	0																	3	14.1421	3.82193
431	S976942256	15.9	S976942256	80	80	80				24.7	40.6	5	2.32193	3	0	0	1	0																	3	5	2.32193
432	S977706265	13.5	S977706265	80	80	80	16			52	53.4	5	2.32193	3	0	0	1	0																	3	40	5.32193
433	S978917359	51.5	S978917359	20	20	20				47.5	47.5	10	3.32193	3	0	0	1	0																	3	80	6.32193
434	S979968114	22.4	S979968114	40	40	40				26.9	30.1	5	2.32193	3	0	0	1	0																	3	14.1421	3.82193
435	S981938481	51.1	S981938481	40	40	40	37.3			30	39.8	14.1421	3.82193	3	0	0	1	0																	3	14.1421	3.82193
436	S987592336	20.9	S987592336	5	5	5	26.3			51.6	51.6	5	2.32193	3	0	0	1	0																	3	40	5.32193
437	S992467545	23.3	S992467545	40	40	40	36.6			43	44.7	14.1421	3.82193	3	0	0	1	0																	3	20	4.32193
438	S994172186	8.3	S994172186	20	20	20	21.1			36.6	41.8	14.1421	3.82193	3	0	0	1	0																	3	40	5.32193
439	S998024858	6.7	S998024858	160	160	160	15			51.5	51.5	20	4.32193	3	0	0	1	0																	3	40	5.32193
440	S999435800	43.1	S999435800	10	10	10				43.1	43.1	10	3.32193	3	0	0	1	0																	3	10	3.32193

## Sheet: Analysis
				Vit D Levels
		N	%	Average	SD	Min	Max
	Deficient (<20)	155	0.352273	14.4092	4.13996	3.4	19.9
	Insufficent	167	0.379545	24.2407	2.83747	20	29.9
	Normal (>30)	118	0.268182	41.3627	9.64274	30.1	97
	Overall	437		25.4444	12.064	3.4	97
				Anti-Flu Titer							T-Test P-value (two tail)
						Log Transformed					Geo Mean Titer
		Average	SD	Min	Max	Average	SD	Max	Max			Insufficent	Deficient
	Deficient (<20)	65.341	132.502	5	1280	4.82617	1.81929	2.32193	10.3219		Normal	0.365293	0.670592
	Insufficent	70.5087	130.254	5	1280	4.92672	1.89549	2.32193	10.3219		Insufficent	--	0.743493
	Normal (>30)	60.0497	69.7677	5	320	4.95741	1.76667	2.32193	8.32193		Log Transformed
	Overall	65.4384	113.235	5	1280	4.91056	1.82712	2.32193	10.3219		Normal	0.880547	0.548813
		Titer Above 40			two-tail p-value						Insufficent	--	0.654151
		Yes	No	% Yes
	Deficient (<20)	83	72	0.535484	0.5612	<--- For these p-values, <0.05 would signify rate of seroconversion is different from rate found among "normal" vit-D population
	Insufficent	85	82	0.508982	0.8816
	Normal (>30)	59	59	0.5	--
	Overall	227	213	0.515909
	Avg. Vit-D level	24.9075	26.0248		0.333608	<--- for this p-value, <0.05 would signify vit-d levels were different between seroconverters and non-seroconverters
